# Supplementary material for: Changes in clinical markers observed from pharmacist-managed cardiovascular risk reduction clinics in federally qualified health centers: A retrospective cohort study
Source: PLoS One. 2023 Mar 15;18(3):e0282940. doi: 10.1371/journal.pone.0282940 (PMC10016666; doi:10.1371/journal.pone.0282940)
Supplement: S1 Dataset — (XLSX) [file pone.0282940.s001.xlsx]

## Sheet: Pt w FU Only FU
Record ID	Event Name	Clinic Site	Age	Gender	Race	Days Post	Total Duration FU	Baseline A1C	Baseline SBP	Baseline DBP	Baseline LDL	Baseline Non-HDL	3-6 Months?	3-6 Months First Date	3-6 Months A1C	3-6 Months SBP	3-6 Months DBP	3-6 Months LDL	3-6 Months Non-HDL	6-9 Months?	6-9 Months First Date	6-9 Months A1C	6-9 Months SBP	6-9 Months DBP	6-9 Months LDL	6-9 Months Non-HDL	9-12 Months?	9-12 Months First Date	9-12 Months A1C	9-12 Months SBP	9-12 Months DBP	9-12 Months LDL	9-12 Months Non-HDL	12-15 Months?	12-15 Months First Date	12-15 Months A1C	12-15 Months SBP	12-15 Months DBP	12-15 Months LDL	12-15 Months Non-HDL	15-18 Months?	15-18 Months First Date	15-18 Months A1C	15-18 Months SBP	15-18 Months DBP	15-18 Months LDL	15-18 Months Non-HDL	18-21 Months?	18-21 Months First Date
8	FU01	West Side	28	Female	African American	56	916	9.9	122	80	102	183	0	112						0	196						0	320						0	418						0	482						0
8	FU02	West Side	28	Female	African American	70	916	9.9	122	80	102	183	0	112						0	196						0	320						0	418						0	482						0
8	FU03	West Side	28	Female	African American	112	916	9.9	122	80	102	183	1	112	9.1	118	92	102	183	0	196						0	320						0	418						0	482						0
8	FU04	West Side	28	Female	African American	152	916	9.9	122	80	102	183	1	112						0	196						0	320						0	418						0	482						0
8	FU05	West Side	28	Female	African American	196	916	9.9	122	80	102	183	0	112						1	196	10.2	124	72		99	0	320						0	418						0	482						0
8	FU06	West Side	28	Female	African American	252	916	9.9	122	80	102	183	0	112						1	196						0	320						0	418						0	482						0
8	FU07	West Side	28	Female	African American	320	916	9.9	122	80	102	183	0	112						0	196						1	320	7.4	124	64	37	99	0	418						0	482						0
8	FU08	West Side	28	Female	African American	418	916	9.9	122	80	102	183	0	112						0	196						0	320						1	418	11.5	110	74	46	227	0	482						0
8	FU09	West Side	28	Female	African American	482	916	9.9	122	80	102	183	0	112						0	196						0	320						0	418						1	482	10.2	110	74	46	227	0
8	FU10	West Side	28	Female	African American	827	916	9.9	122	80	102	183	0	112						0	196						0	320						0	418						0	482						0
8	FU11	West Side	28	Female	African American	832	916	9.9	122	80	102	183	0	112						0	196						0	320						0	418						0	482						0
8	FU12	West Side	28	Female	African American	860	916	9.9	122	80	102	183	0	112						0	196						0	320						0	418						0	482						0
8	FU13	West Side	28	Female	African American	916	916	9.9	122	80	102	183	0	112						0	196						0	320						0	418						0	482						0
9	FU01	West Side	55	Female	African American	35	1602	10	124	94	68	79	0	91						0							0	299						0	371						0	475						0
9	FU02	West Side	55	Female	African American	91	1602	10	124	94	68	79	1	91	10.5	138	88	68	79	0							0	299						0	371						0	475						0
9	FU03	West Side	55	Female	African American	147	1602	10	124	94	68	79	1	91						0							0	299						0	371						0	475						0
9	FU04	West Side	55	Female	African American	299	1602	10	124	94	68	79	0	91						0							1	299	10.5	160	78	68	79	0	371						0	475						0
9	FU05	West Side	55	Female	African American	336	1602	10	124	94	68	79	0	91						0							1	299						0	371						0	475						0
9	FU06	West Side	55	Female	African American	371	1602	10	124	94	68	79	0	91						0							0	299						1	371	13	150	90	68	79	0	475						0
9	FU07	West Side	55	Female	African American	413	1602	10	124	94	68	79	0	91						0							0	299						1	371						0	475						0
9	FU08	West Side	55	Female	African American	475	1602	10	124	94	68	79	0	91						0							0	299						0	371						1	475	14	156	76	68	79	0
9	FU09	West Side	55	Female	African American	1602	1602	10	124	94	68	79	0	91						0							0	299						0	371						0	475						0
16	FU01	Midtown	44	Male	Caucasian	42	833	9.6	114	68	14	37	0							0	266						0	280						0							0							0	553
16	FU02	Midtown	44	Male	Caucasian	266	833	9.6	114	68	14	37	0							1	266	9	110	74		72	0	280						0							0							0	553
16	FU03	Midtown	44	Male	Caucasian	280	833	9.6	114	68	14	37	0							0	266						1	280	7.3	134	78	20	72	0							0							0	553
16	FU04	Midtown	44	Male	Caucasian	322	833	9.6	114	68	14	37	0							0	266						1	280						0							0							0	553
16	FU05	Midtown	44	Male	Caucasian	553	833	9.6	114	68	14	37	0							0	266						0	280						0							0							1	553
16	FU06	Midtown	44	Male	Caucasian	588	833	9.6	114	68	14	37	0							0	266						0	280						0							0							1	553
16	FU07	Midtown	44	Male	Caucasian	686	833	9.6	114	68	14	37	0							0	266						0	280						0							0							0	553
16	FU08	Midtown	44	Male	Caucasian	805	833	9.6	114	68	14	37	0							0	266						0	280						0							0							0	553
16	FU09	Midtown	44	Male	Caucasian	833	833	9.6	114	68	14	37	0							0	266						0	280						0							0							0	553
47	FU01	North Arlington	72	Female	African American	92	413	9	124	66	25	45	1	92	8.9	118	64	25	45	0	224						0	287						0	413						0							0
47	FU02	North Arlington	72	Female	African American	224	413	9	124	66	25	45	0	92						1	224	8.9	130	65	54	45	0	287						0	413						0							0
47	FU03	North Arlington	72	Female	African American	287	413	9	124	66	25	45	0	92						0	224						1	287	10.7	130	60	57	45	0	413						0							0
47	FU04	North Arlington	72	Female	African American	413	413	9	124	66	25	45	0	92						0	224						0	287						1	413	9	132	62	54	45	0							0
62	FU01	North Arlington	55	Male	African American	1890	1890	9.5	142	86	130	176	0							0							0							0							0							0
75	FU01	North Arlington	71	Male	Hispanic	35	1078	13.3	182	96	243	167	0	126						0	217						0							0	399						0							0
75	FU02	North Arlington	71	Male	Hispanic	126	1078	13.3	182	96	243	167	1	126	9.8	132	70	243	167	0	217						0							0	399						0							0
75	FU03	North Arlington	71	Male	Hispanic	217	1078	13.3	182	96	243	167	0	126						1	217	9.8	130	70	243	167	0							0	399						0							0
75	FU04	North Arlington	71	Male	Hispanic	399	1078	13.3	182	96	243	167	0	126						0	217						0							1	399	9.9	132	64	151	178	0							0
75	FU05	North Arlington	71	Male	Hispanic	441	1078	13.3	182	96	243	167	0	126						0	217						0							1	399						0							0
75	FU06	North Arlington	71	Male	Hispanic	667	1078	13.3	182	96	243	167	0	126						0	217						0							0	399						0							0
75	FU07	North Arlington	71	Male	Hispanic	919	1078	13.3	182	96	243	167	0	126						0	217						0							0	399						0							0
75	FU08	North Arlington	71	Male	Hispanic	1010	1078	13.3	182	96	243	167	0	126						0	217						0							0	399						0							0
75	FU09	North Arlington	71	Male	Hispanic	1078	1078	13.3	182	96	243	167	0	126						0	217						0							0	399						0							0
158	FU01	North Arlington	65	Female	Caucasian	126	126	11.9	134	70	60	98	1							0							0							0							0							0
175	FU01	North Arlington	68	Female	African American	28	343	9.5	155	87	109	95	0	154						0							0	294						0							0							0
175	FU02	North Arlington	68	Female	African American	154	343	9.5	155	87	109	95	1	154	8.3	130	90	109	94	0							0	294						0							0							0
175	FU03	North Arlington	68	Female	African American	294	343	9.5	155	87	109	95	0	154						0							1	294	8.2	128	80	75	94	0							0							0
175	FU04	North Arlington	68	Female	African American	343	343	9.5	155	87	109	95	0	154						0							1	294						0							0							0
396	FU01	West Side	60	Female	Caucasian	609	609	8.2	166	90	254	170	0							0							0							0							0							1	609
398	FU01	West Side	62	Female	African American	28	1153	10.5	158	96	81	268	0	126						0							0	315						0	448						0	504						0
398	FU02	West Side	62	Female	African American	77	1153	10.5	158	96	81	268	0	126						0							0	315						0	448						0	504						0
398	FU03	West Side	62	Female	African American	126	1153	10.5	158	96	81	268	1	126	8.7	138	86	81	268	0							0	315						0	448						0	504						0
398	FU04	West Side	62	Female	African American	315	1153	10.5	158	96	81	268	0	126						0							1	315	7.5	170	96	81	268	0	448						0	504						0
398	FU05	West Side	62	Female	African American	448	1153	10.5	158	96	81	268	0	126						0							0	315						1	448	8.7	168	102	140	199	0	504						0
398	FU06	West Side	62	Female	African American	504	1153	10.5	158	96	81	268	0	126						0							0	315						0	448						1	504	8.7	160	82	140	199	0
398	FU07	West Side	62	Female	African American	755	1153	10.5	158	96	81	268	0	126						0							0	315						0	448						0	504						0
398	FU08	West Side	62	Female	African American	860	1153	10.5	158	96	81	268	0	126						0							0	315						0	448						0	504						0
398	FU09	West Side	62	Female	African American	902	1153	10.5	158	96	81	268	0	126						0							0	315						0	448						0	504						0
398	FU10	West Side	62	Female	African American	960	1153	10.5	158	96	81	268	0	126						0							0	315						0	448						0	504						0
398	FU11	West Side	62	Female	African American	999	1153	10.5	158	96	81	268	0	126						0							0	315						0	448						0	504						0
398	FU12	West Side	62	Female	African American	1055	1153	10.5	158	96	81	268	0	126						0							0	315						0	448						0	504						0
398	FU13	West Side	62	Female	African American	1153	1153	10.5	158	96	81	268	0	126						0							0	315						0	448						0	504						0
400	FU01	West Side	56	Male	Caucasian	63	251	10	126	88	73	106	0							0	203						0							0							0							0
400	FU02	West Side	56	Male	Caucasian	203	251	10	126	88	73	106	0							1	203	7.8	136	84	76	110	0							0							0							0
400	FU03	West Side	56	Male	Caucasian	251	251	10	126	88	73	106	0							1	203						0							0							0							0
401	FU01	West Side	47	Female	Caucasian	28	469	10.3	146	100	60	135	0	112						0	203						0	327						0							0	469						0
401	FU02	West Side	47	Female	Caucasian	63	469	10.3	146	100	60	135	0	112						0	203						0	327						0							0	469						0
401	FU03	West Side	47	Female	Caucasian	112	469	10.3	146	100	60	135	1	112	9.1	124	82	86	202	0	203						0	327						0							0	469						0
401	FU04	West Side	47	Female	Caucasian	147	469	10.3	146	100	60	135	1	112						0	203						0	327						0							0	469						0
401	FU05	West Side	47	Female	Caucasian	203	469	10.3	146	100	60	135	0	112						1	203	6.4	128	78	61	181	0	327						0							0	469						0
401	FU06	West Side	47	Female	Caucasian	327	469	10.3	146	100	60	135	0	112						0	203						1	327	6.6	132	80	74	126	0							0	469						0
401	FU07	West Side	47	Female	Caucasian	469	469	10.3	146	100	60	135	0	112						0	203						0	327						0							1	469	6.6	132	72	81	141	0
402	FU01	West Side	38	Male	Other	35	278	14	136	82	153	166	0	126						0	189						0	278						0							0							0
402	FU02	West Side	38	Male	Other	126	278	14	136	82	153	166	1	126	11.3	118	76	153	166	0	189						0	278						0							0							0
402	FU03	West Side	38	Male	Other	189	278	14	136	82	153	166	0	126						1	189	11.3	122	80	153	166	0	278						0							0							0
402	FU04	West Side	38	Male	Other	278	278	14	136	82	153	166	0	126						0	189						1	278	6.8	130	88	153	166	0							0							0
405	FU01	West Side	39	Female	Hispanic	203	203	11.8	152	96			0							1	203	10.7	169	101			0							0							0							0
406	FU01	West Side	39	Male	African American	28	469	14	146	86	172	167	0	168						0	224						0	285						0	378						0	469						0
406	FU02	West Side	39	Male	African American	49	469	14	146	86	172	167	0	168						0	224						0	285						0	378						0	469						0
406	FU03	West Side	39	Male	African American	84	469	14	146	86	172	167	0	168						0	224						0	285						0	378						0	469						0
406	FU04	West Side	39	Male	African American	168	469	14	146	86	172	167	1	168	11.9	118	80	172	167	0	224						0	285						0	378						0	469						0
406	FU05	West Side	39	Male	African American	224	469	14	146	86	172	167	0	168						1	224	11.9	152	90	172	167	0	285						0	378						0	469						0
406	FU06	West Side	39	Male	African American	285	469	14	146	86	172	167	0	168						0	224						1	285	12.3	121	74	152	167	0	378						0	469						0
406	FU07	West Side	39	Male	African American	299	469	14	146	86	172	167	0	168						0	224						1	285						0	378						0	469						0
406	FU08	West Side	39	Male	African American	378	469	14	146	86	172	167	0	168						0	224						0	285						1	378	14	158	94	152	167	0	469						0
406	FU09	West Side	39	Male	African American	413	469	14	146	86	172	167	0	168						0	224						0	285						1	378						0	469						0
406	FU10	West Side	39	Male	African American	469	469	14	146	86	172	167	0	168						0	224						0	285						0	378						1	469	11.7	138	88	152	167	0
407	FU01	West Side	59	Female	African American	35	1078	8.7	142	92	93	146	0	112						0	215						0	271						0							0	537						0	600
407	FU02	West Side	59	Female	African American	112	1078	8.7	142	92	93	146	1	112	7.2	140	76	93	146	0	215						0	271						0							0	537						0	600
407	FU03	West Side	59	Female	African American	215	1078	8.7	142	92	93	146	0	112						1	215	7.6	114	84	76	102	0	271						0							0	537						0	600
407	FU04	West Side	59	Female	African American	271	1078	8.7	142	92	93	146	0	112						0	215						1	271	7.6	140	79	76	102	0							0	537						0	600
407	FU05	West Side	59	Female	African American	320	1078	8.7	142	92	93	146	0	112						0	215						1	271						0							0	537						0	600
407	FU06	West Side	59	Female	African American	537	1078	8.7	142	92	93	146	0	112						0	215						0	271						0							1	537	7.9	124	62	110	102	0	600
407	FU07	West Side	59	Female	African American	600	1078	8.7	142	92	93	146	0	112						0	215						0	271						0							0	537						1	600
407	FU08	West Side	59	Female	African American	750	1078	8.7	142	92	93	146	0	112						0	215						0	271						0							0	537						0	600
407	FU09	West Side	59	Female	African American	846	1078	8.7	142	92	93	146	0	112						0	215						0	271						0							0	537						0	600
407	FU10	West Side	59	Female	African American	960	1078	8.7	142	92	93	146	0	112						0	215						0	271						0							0	537						0	600
407	FU11	West Side	59	Female	African American	1022	1078	8.7	142	92	93	146	0	112						0	215						0	271						0							0	537						0	600
407	FU12	West Side	59	Female	African American	1078	1078	8.7	142	92	93	146	0	112						0	215						0	271						0							0	537						0	600
408	FU01	West Side	81	Female	Hispanic	138	266	8.2	124	68	133	221	1	138	8.5	148	72	113	221	0	266						0							0							0							0
408	FU02	West Side	81	Female	Hispanic	266	266	8.2	124	68	133	221	0	138						1	266	7.8	125	60	109	221	0							0							0							0
426	FU01	West Side	53	Female	Hispanic	42	411	13.7	124	72	96	118	0	140						0	182						0							0	369						0							0
426	FU02	West Side	53	Female	Hispanic	70	411	13.7	124	72	96	118	0	140						0	182						0							0	369						0							0
426	FU03	West Side	53	Female	Hispanic	140	411	13.7	124	72	96	118	1	140	11.5	112	72	84	118	0	182						0							0	369						0							0
426	FU04	West Side	53	Female	Hispanic	182	411	13.7	124	72	96	118	0	140						1	182	11.5	126	66	84	118	0							0	369						0							0
426	FU05	West Side	53	Female	Hispanic	369	411	13.7	124	72	96	118	0	140						0	182						0							1	369	14	142	76	84	118	0							0
426	FU06	West Side	53	Female	Hispanic	411	411	13.7	124	72	96	118	0	140						0	182						0							1	369						0							0
427	FU01	West Side	70	Male	Hispanic	103	285	9.4	146	88	116		1	103	6.6	174	92	116		0							0	285						0							0							0
427	FU02	West Side	70	Male	Hispanic	285	285	9.4	146	88	116		0	103						0							1	285	7	124	68	116		0							0							0
429	FU01	North Arlington	61	Female	African American	1076	1391	8.3	128	74	85	113	0							0							0							0							0							0
429	FU02	North Arlington	61	Female	African American	1133	1391	8.3	128	74	85	113	0							0							0							0							0							0
429	FU03	North Arlington	61	Female	African American	1391	1391	8.3	128	74	85	113	0							0							0							0							0							0
445	FU01	North Arlington	58	Female	Hispanic	1820	1820	13.9	130	82	157	112	0							0							0							0							0							0
452	FU01	West Side	56	Female	African American	77	1104	8.1	142	60	62	120	0	140						0	196						0	301						0	397						0	469						0	566
452	FU02	West Side	56	Female	African American	140	1104	8.1	142	60	62	120	1	140	7.3	144	60	59	120	0	196						0	301						0	397						0	469						0	566
452	FU03	West Side	56	Female	African American	196	1104	8.1	142	60	62	120	0	140						1	196	6.7	142	84	59	120	0	301						0	397						0	469						0	566
452	FU04	West Side	56	Female	African American	301	1104	8.1	142	60	62	120	0	140						0	196						1	301	6.7	138	82	59	120	0	397						0	469						0	566
452	FU05	West Side	56	Female	African American	397	1104	8.1	142	60	62	120	0	140						0	196						0	301						1	397	7.1	128	68	59	120	0	469						0	566
452	FU06	West Side	56	Female	African American	469	1104	8.1	142	60	62	120	0	140						0	196						0	301						0	397						1	469	9.1	112	82	58	120	0	566
452	FU07	West Side	56	Female	African American	566	1104	8.1	142	60	62	120	0	140						0	196						0	301						0	397						0	469						1	566
452	FU08	West Side	56	Female	African American	769	1104	8.1	142	60	62	120	0	140						0	196						0	301						0	397						0	469						0	566
452	FU09	West Side	56	Female	African American	846	1104	8.1	142	60	62	120	0	140						0	196						0	301						0	397						0	469						0	566
452	FU10	West Side	56	Female	African American	999	1104	8.1	142	60	62	120	0	140						0	196						0	301						0	397						0	469						0	566
452	FU11	West Side	56	Female	African American	1104	1104	8.1	142	60	62	120	0	140						0	196						0	301						0	397						0	469						0	566
455	FU01	West Side	53	Female	Caucasian	175	1141	8.7	146	98	92	112	1	175	7.2	124	88	92	112	0	222						0	280						0	399						0	462						0	546
455	FU02	West Side	53	Female	Caucasian	222	1141	8.7	146	98	92	112	0	175						1	222	7.3	154	98	74	112	0	280						0	399						0	462						0	546
455	FU03	West Side	53	Female	Caucasian	280	1141	8.7	146	98	92	112	0	175						0	222						1	280	8.2	134	86	74	112	0	399						0	462						0	546
455	FU04	West Side	53	Female	Caucasian	399	1141	8.7	146	98	92	112	0	175						0	222						0	280						1	399	8.7	148	82	74	112	0	462						0	546
455	FU05	West Side	53	Female	Caucasian	462	1141	8.7	146	98	92	112	0	175						0	222						0	280						0	399						1	462	8.7	138	90	74	112	0	546
455	FU06	West Side	53	Female	Caucasian	546	1141	8.7	146	98	92	112	0	175						0	222						0	280						0	399						0	462						1	546
455	FU07	West Side	53	Female	Caucasian	727	1141	8.7	146	98	92	112	0	175						0	222						0	280						0	399						0	462						0	546
455	FU08	West Side	53	Female	Caucasian	783	1141	8.7	146	98	92	112	0	175						0	222						0	280						0	399						0	462						0	546
455	FU09	West Side	53	Female	Caucasian	853	1141	8.7	146	98	92	112	0	175						0	222						0	280						0	399						0	462						0	546
455	FU10	West Side	53	Female	Caucasian	923	1141	8.7	146	98	92	112	0	175						0	222						0	280						0	399						0	462						0	546
455	FU11	West Side	53	Female	Caucasian	993	1141	8.7	146	98	92	112	0	175						0	222						0	280						0	399						0	462						0	546
455	FU12	West Side	53	Female	Caucasian	1098	1141	8.7	146	98	92	112	0	175						0	222						0	280						0	399						0	462						0	546
455	FU13	West Side	53	Female	Caucasian	1141	1141	8.7	146	98	92	112	0	175						0	222						0	280						0	399						0	462						0	546
469	FU01	West Side	47	Male	African American	42	247	14	132	98	213		0	98						0	247						0							0							0							0
469	FU02	West Side	47	Male	African American	98	247	14	132	98	213		1	98	5.5	172	96	213		0	247						0							0							0							0
469	FU03	West Side	47	Male	African American	147	247	14	132	98	213		1	98						0	247						0							0							0							0
469	FU04	West Side	47	Male	African American	247	247	14	132	98	213		0	98						1	247	5.5	140	86	72	111	0							0							0							0
471	FU01	West Side	62	Female	Hispanic	194	469	10.3	120	78	114	95	0							1	194	10.1	120	78	114	95	0							0							0	469						0
471	FU02	West Side	62	Female	Hispanic	469	469	10.3	120	78	114	95	0							0	194						0							0							1	469	10.1	118	68	119	95	0
472	FU01	West Side	47	Male	African American	26	147	10.7	133	88	90	137	0	147						0							0							0							0							0
472	FU02	West Side	47	Male	African American	63	147	10.7	133	88	90	137	0	147						0							0							0							0							0
472	FU03	West Side	47	Male	African American	147	147	10.7	133	88	90	137	1	147	9.6	152	88	145	137	0							0							0							0							0
473	FU01	West Side	22	Female	African American	77	383	9.6	116	98	175	162	0	140						0	229						0							0	383						0							0
473	FU02	West Side	22	Female	African American	140	383	9.6	116	98	175	162	1	140	13.1	128	86	175	162	0	229						0							0	383						0							0
473	FU03	West Side	22	Female	African American	236	383	9.6	116	98	175	162	0	140						1	229						0							0	383						0							0
473	FU04	West Side	22	Female	African American	229	383	9.6	116	98	175	162	0	140						1	229	13.1	124	74	175	162	0							0	383						0							0
473	FU05	West Side	22	Female	African American	383	383	9.6	116	98	175	162	0	140						0	229						0							1	383	7.4	114	74	175	162	0							0
474	FU01	West Side	62	Female	Caucasian	98	750	10.5	98	70	75	72	1	98	9.5	118	78	75	72	0							0	285						0	383						0	502						0
474	FU02	West Side	62	Female	Caucasian	175	750	10.5	98	70	75	72	1	98						0							0	285						0	383						0	502						0
474	FU03	West Side	62	Female	Caucasian	285	750	10.5	98	70	75	72	0	98						0							1	285	9.5	156	92	62	72	0	383						0	502						0
474	FU04	West Side	62	Female	Caucasian	343	750	10.5	98	70	75	72	0	98						0							1	285						0	383						0	502						0
474	FU05	West Side	62	Female	Caucasian	383	750	10.5	98	70	75	72	0	98						0							0	285						1	383	13	118	78	62	72	0	502						0
474	FU06	West Side	62	Female	Caucasian	502	750	10.5	98	70	75	72	0	98						0							0	285						0	383						1	502	9.6	132	76	62	72	0
474	FU07	West Side	62	Female	Caucasian	657	750	10.5	98	70	75	72	0	98						0							0	285						0	383						0	502						0
474	FU08	West Side	62	Female	Caucasian	750	750	10.5	98	70	75	72	0	98						0							0	285						0	383						0	502						0
475	FU01	West Side	52	Male	Caucasian	145	1798	9.4	146	78	141	199	1	145	8.3	118	72	141	199	0	222						0	271						0	383						0	511						0
475	FU02	West Side	52	Male	Caucasian	222	1798	9.4	146	78	141	199	0	145						1	222	8.1	128	68	95	140	0	271						0	383						0	511						0
475	FU03	West Side	52	Male	Caucasian	271	1798	9.4	146	78	141	199	0	145						0	222						1	271	8.1	128	68	95	35	0	383						0	511						0
475	FU04	West Side	52	Male	Caucasian	383	1798	9.4	146	78	141	199	0	145						0	222						0	271						1	383	7.8	138	78	95	140	0	511						0
475	FU05	West Side	52	Male	Caucasian	448	1798	9.4	146	78	141	199	0	145						0	222						0	271						1	383						0	511						0
475	FU06	West Side	52	Male	Caucasian	511	1798	9.4	146	78	141	199	0	145						0	222						0	271						0	383						1	511	8.1	144	68	95	140	0
475	FU07	West Side	52	Male	Caucasian	666	1798	9.4	146	78	141	199	0	145						0	222						0	271						0	383						0	511						0
475	FU08	West Side	52	Male	Caucasian	715	1798	9.4	146	78	141	199	0	145						0	222						0	271						0	383						0	511						0
475	FU09	West Side	52	Male	Caucasian	951	1798	9.4	146	78	141	199	0	145						0	222						0	271						0	383						0	511						0
475	FU10	West Side	52	Male	Caucasian	1069	1798	9.4	146	78	141	199	0	145						0	222						0	271						0	383						0	511						0
475	FU11	West Side	52	Male	Caucasian	1783	1798	9.4	146	78	141	199	0	145						0	222						0	271						0	383						0	511						0
475	FU12	West Side	52	Male	Caucasian	1798	1798	9.4	146	78	141	199	0	145						0	222						0	271						0	383						0	511						0
477	FU01	West Side	52	Female	African American	77	783	9.8	160	88	98	131	0							0							0							0							0	539						0	546
477	FU02	West Side	52	Female	African American	539	783	9.8	160	88	98	131	0							0							0							0							1	539	10.2	134	72	127	160	0	546
477	FU03	West Side	52	Female	African American	546	783	9.8	160	88	98	131	0							0							0							0							0	539						1	546
477	FU04	West Side	52	Female	African American	783	783	9.8	160	88	98	131	0							0							0							0							0	539						0	546
478	FU01	West Side	42	Male	Hispanic	56	2012	9	122	90	81	126	0	112						0	217						0							0	371						0	497						0
478	FU02	West Side	42	Male	Hispanic	112	2012	9	122	90	81	126	1	112	8.4	118	86	70	126	0	217						0							0	371						0	497						0
478	FU03	West Side	42	Male	Hispanic	161	2012	9	122	90	81	126	1	112						0	217						0							0	371						0	497						0
478	FU04	West Side	42	Male	Hispanic	217	2012	9	122	90	81	126	0	112						1	217	7.8	138	86	70	126	0							0	371						0	497						0
478	FU05	West Side	42	Male	Hispanic	259	2012	9	122	90	81	126	0	112						1	217						0							0	371						0	497						0
478	FU06	West Side	42	Male	Hispanic	371	2012	9	122	90	81	126	0	112						0	217						0							1	371	9	120	82	70	126	0	497						0
478	FU07	West Side	42	Male	Hispanic	497	2012	9	122	90	81	126	0	112						0	217						0							0	371						1	497	8.7	118	76	70	126	0
478	FU08	West Side	42	Male	Hispanic	741	2012	9	122	90	81	126	0	112						0	217						0							0	371						0	497						0
478	FU09	West Side	42	Male	Hispanic	797	2012	9	122	90	81	126	0	112						0	217						0							0	371						0	497						0
478	FU10	West Side	42	Male	Hispanic	853	2012	9	122	90	81	126	0	112						0	217						0							0	371						0	497						0
478	FU11	West Side	42	Male	Hispanic	916	2012	9	122	90	81	126	0	112						0	217						0							0	371						0	497						0
478	FU12	West Side	42	Male	Hispanic	950	2012	9	122	90	81	126	0	112						0	217						0							0	371						0	497						0
478	FU13	West Side	42	Male	Hispanic	1006	2012	9	122	90	81	126	0	112						0	217						0							0	371						0	497						0
478	FU14	West Side	42	Male	Hispanic	1006	2012	9	122	90	81	126	0	112						0	217						0							0	371						0	497						0
478	FU15	West Side	42	Male	Hispanic	1070	2012	9	122	90	81	126	0	112						0	217						0							0	371						0	497						0
479	FU01	West Side	35	Male	African American	75	294	9.2	166	106	158		0	110						0	189						0	294						0							0							0
479	FU02	West Side	35	Male	African American	110	294	9.2	166	106	158		1	110	10.3	162	104	158		0	189						0	294						0							0							0
479	FU03	West Side	35	Male	African American	189	294	9.2	166	106	158		0	110						1	189	14	134	88	158		0	294						0							0							0
479	FU04	West Side	35	Male	African American	294	294	9.2	166	106	158		0	110						0	189						1	294	10.9	134	88	69	105	0							0							0
481	FU01	West Side	59	Male	African American	35	1112	14	168	84	60	79	0	126						0	238						0	294						0	413						0	469						0	574
481	FU02	West Side	59	Male	African American	85	1112	14	168	84	60	79	0	126						0	238						0	294						0	413						0	469						0	574
481	FU03	West Side	59	Male	African American	126	1112	14	168	84	60	79	1	126	12.3	142	82	60	79	0	238						0	294						0	413						0	469						0	574
481	FU04	West Side	59	Male	African American	175	1112	14	168	84	60	79	1	126						0	238						0	294						0	413						0	469						0	574
481	FU05	West Side	59	Male	African American	238	1112	14	168	84	60	79	0	126						1	238	14	128	84	39	112	0	294						0	413						0	469						0	574
481	FU06	West Side	59	Male	African American	264	1112	14	168	84	60	79	0	126						1	238						0	294						0	413						0	469						0	574
481	FU07	West Side	59	Male	African American	294	1112	14	168	84	60	79	0	126						0	238						1	294	9.4	122	84	58	106	0	413						0	469						0	574
481	FU08	West Side	59	Male	African American	336	1112	14	168	84	60	79	0	126						0	238						1	294						0	413						0	469						0	574
481	FU09	West Side	59	Male	African American	413	1112	14	168	84	60	79	0	126						0	238						0	294						1	413	12.3	140	82	58	106	0	469						0	574
481	FU10	West Side	59	Male	African American	469	1112	14	168	84	60	79	0	126						0	238						0	294						0	413						1	469	12.3	146	88	58	106	0	574
481	FU11	West Side	59	Male	African American	574	1112	14	168	84	60	79	0	126						0	238						0	294						0	413						0	469						1	574
481	FU12	West Side	59	Male	African American	729	1112	14	168	84	60	79	0	126						0	238						0	294						0	413						0	469						0	574
481	FU13	West Side	59	Male	African American	785	1112	14	168	84	60	79	0	126						0	238						0	294						0	413						0	469						0	574
481	FU14	West Side	59	Male	African American	834	1112	14	168	84	60	79	0	126						0	238						0	294						0	413						0	469						0	574
481	FU15	West Side	59	Male	African American	904	1112	14	168	84	60	79	0	126						0	238						0	294						0	413						0	469						0	574
481	FU16	West Side	59	Male	African American	958	1112	14	168	84	60	79	0	126						0	238						0	294						0	413						0	469						0	574
481	FU17	West Side	59	Male	African American	1014	1112	14	168	84	60	79	0	126						0	238						0	294						0	413						0	469						0	574
481	FU18	West Side	59	Male	African American	1112	1112	14	168	84	60	79	0	126						0	238						0	294						0	413						0	469						0	574
483	FU01	West Side	44	Male	African American	35	951	10.3	124	80	84	133	0	124						0							0	271						0	362						0	532						0
483	FU02	West Side	44	Male	African American	63	951	10.3	124	80	84	133	0	124						0							0	271						0	362						0	532						0
483	FU03	West Side	44	Male	African American	124	951	10.3	124	80	84	133	1	124	10.8	152	100	84	133	0							0	271						0	362						0	532						0
483	FU04	West Side	44	Male	African American	168	951	10.3	124	80	84	133	1	124						0							0	271						0	362						0	532						0
483	FU05	West Side	44	Male	African American	271	951	10.3	124	80	84	133	0	124						0							1	271	8.2	162	102	84	133	0	362						0	532						0
483	FU06	West Side	44	Male	African American	362	951	10.3	124	80	84	133	0	124						0							0	271						1	362	8.5	140	82	73	90	0	532						0
483	FU07	West Side	44	Male	African American	434	951	10.3	124	80	84	133	0	124						0							0	271						1	362						0	532						0
483	FU08	West Side	44	Male	African American	532	951	10.3	124	80	84	133	0	124						0							0	271						0	362						1	532	8.9	122	84	73	90	0
483	FU09	West Side	44	Male	African American	715	951	10.3	124	80	84	133	0	124						0							0	271						0	362						0	532						0
483	FU10	West Side	44	Male	African American	832	951	10.3	124	80	84	133	0	124						0							0	271						0	362						0	532						0
483	FU11	West Side	44	Male	African American	951	951	10.3	124	80	84	133	0	124						0							0	271						0	362						0	532						0
484	FU01	West Side	49	Male	Caucasian	1098	1751	8.8	154	88	22	64	0							0							0							0							0							0
484	FU02	West Side	49	Male	Caucasian	1729	1751	8.8	154	88	22	64	0							0							0							0							0							0
484	FU03	West Side	49	Male	Caucasian	1751	1751	8.8	154	88	22	64	0							0							0							0							0							0
485	FU01	West Side	57	Female	Caucasian	42	664	9.8	140	94	140	127	0							0	189						0							0	413						0							0
485	FU02	West Side	57	Female	Caucasian	77	664	9.8	140	94	140	127	0							0	189						0							0	413						0							0
485	FU03	West Side	57	Female	Caucasian	189	664	9.8	140	94	140	127	0							1	189	8.7	122	82	103	147	0							0	413						0							0
485	FU04	West Side	57	Female	Caucasian	238	664	9.8	140	94	140	127	0							1	189						0							0	413						0							0
485	FU05	West Side	57	Female	Caucasian	413	664	9.8	140	94	140	127	0							0	189						0							1	413	9.6	130	80	103	147	0							0
485	FU06	West Side	57	Female	Caucasian	664	664	9.8	140	94	140	127	0							0	189						0							0	413						0							0
486	FU01	West Side	49	Male	Caucasian	42	1505	10.2	121	66	72	131	0	124						0	229						0	287						0	392						0	504						0
486	FU02	West Side	49	Male	Caucasian	70	1505	10.2	121	66	72	131	0	124						0	229						0	287						0	392						0	504						0
486	FU03	West Side	49	Male	Caucasian	124	1505	10.2	121	66	72	131	1	124	10.2	144	88	72	131	0	229						0	287						0	392						0	504						0
486	FU04	West Side	49	Male	Caucasian	229	1505	10.2	121	66	72	131	0	124						1	229	9.4	140	84	72	131	0	287						0	392						0	504						0
486	FU05	West Side	49	Male	Caucasian	287	1505	10.2	121	66	72	131	0	124						0	229						1	287	9.4	140	78	72	131	0	392						0	504						0
486	FU06	West Side	49	Male	Caucasian	392	1505	10.2	121	66	72	131	0	124						0	229						0	287						1	392	8.4	144	88	72	131	0	504						0
486	FU07	West Side	49	Male	Caucasian	504	1505	10.2	121	66	72	131	0	124						0	229						0	287						0	392						1	504	9	140	78	54	114	0
486	FU08	West Side	49	Male	Caucasian	694	1505	10.2	121	66	72	131	0	124						0	229						0	287						0	392						0	504						0
486	FU09	West Side	49	Male	Caucasian	741	1505	10.2	121	66	72	131	0	124						0	229						0	287						0	392						0	504						0
486	FU10	West Side	49	Male	Caucasian	790	1505	10.2	121	66	72	131	0	124						0	229						0	287						0	392						0	504						0
486	FU11	West Side	49	Male	Caucasian	848	1505	10.2	121	66	72	131	0	124						0	229						0	287						0	392						0	504						0
486	FU12	West Side	49	Male	Caucasian	904	1505	10.2	121	66	72	131	0	124						0	229						0	287						0	392						0	504						0
486	FU13	West Side	49	Male	Caucasian	1013	1505	10.2	121	66	72	131	0	124						0	229						0	287						0	392						0	504						0
486	FU14	West Side	49	Male	Caucasian	1055	1505	10.2	121	66	72	131	0	124						0	229						0	287						0	392						0	504						0
486	FU15	West Side	49	Male	Caucasian	1505	1505	10.2	121	66	72	131	0	124						0	229						0	287						0	392						0	504						0
487	FU01	West Side	43	Male	African American	77	1757	8.7	136	86	88	133	0							0	201						0	342						0	399						0	495						0
487	FU02	West Side	43	Male	African American	201	1757	8.7	136	86	88	133	0							1	201	6.7	132	78	88	133	0	342						0	399						0	495						0
487	FU03	West Side	43	Male	African American	342	1757	8.7	136	86	88	133	0							0	201						1	342	11.1	146	92	88	45	0	399						0	495						0
487	FU04	West Side	43	Male	African American	399	1757	8.7	136	86	88	133	0							0	201						0	342						1	399	11.1	148	96	88	101	0	495						0
487	FU05	West Side	43	Male	African American	441	1757	8.7	136	86	88	133	0							0	201						0	342						1	399						0	495						0
487	FU06	West Side	43	Male	African American	495	1757	8.7	136	86	88	133	0							0	201						0	342						0	399						1	495	7.8	138	88	81	101	0
487	FU07	West Side	43	Male	African American	650	1757	8.7	136	86	88	133	0							0	201						0	342						0	399						0	495						0
487	FU08	West Side	43	Male	African American	708	1757	8.7	136	86	88	133	0							0	201						0	342						0	399						0	495						0
487	FU09	West Side	43	Male	African American	785	1757	8.7	136	86	88	133	0							0	201						0	342						0	399						0	495						0
487	FU10	West Side	43	Male	African American	876	1757	8.7	136	86	88	133	0							0	201						0	342						0	399						0	495						0
487	FU11	West Side	43	Male	African American	894	1757	8.7	136	86	88	133	0							0	201						0	342						0	399						0	495						0
487	FU12	West Side	43	Male	African American	915	1757	8.7	136	86	88	133	0							0	201						0	342						0	399						0	495						0
487	FU13	West Side	43	Male	African American	1014	1757	8.7	136	86	88	133	0							0	201						0	342						0	399						0	495						0
487	FU14	West Side	43	Male	African American	1055	1757	8.7	136	86	88	133	0							0	201						0	342						0	399						0	495						0
487	FU15	West Side	43	Male	African American	1664	1757	8.7	136	86	88	133	0							0	201						0	342						0	399						0	495						0
487	FU16	West Side	43	Male	African American	1727	1757	8.7	136	86	88	133	0							0	201						0	342						0	399						0	495						0
487	FU17	West Side	43	Male	African American	1757	1757	8.7	136	86	88	133	0							0	201						0	342						0	399						0	495						0
488	FU01	West Side	64	Female	Caucasian	139	139	12.2	108	78	119	118	1	139	12.3	135	77	119	118	0							0							0							0							0
489	FU01	West Side	54	Male	African American	49	741	10.4	138	76	164	167	0	91						0	196						0	329						0	392						0							0
489	FU02	West Side	54	Male	African American	91	741	10.4	138	76	164	167	1	91	10.4	140	86	164	167	0	196						0	329						0	392						0							0
489	FU03	West Side	54	Male	African American	140	741	10.4	138	76	164	167	1	91						0	196						0	329						0	392						0							0
489	FU04	West Side	54	Male	African American	196	741	10.4	138	76	164	167	0	91						1	196	8.5	142	76	164	167	0	329						0	392						0							0
489	FU05	West Side	54	Male	African American	266	741	10.4	138	76	164	167	0	91						1	196						0	329						0	392						0							0
489	FU06	West Side	54	Male	African American	329	741	10.4	138	76	164	167	0	91						0	196						1	329	9.7	148	78	143	167	0	392						0							0
489	FU07	West Side	54	Male	African American	392	741	10.4	138	76	164	167	0	91						0	196						0	329						1	392	9.1	144	72	143	167	0							0
489	FU08	West Side	54	Male	African American	439	741	10.4	138	76	164	167	0	91						0	196						0	329						1	392						0							0
489	FU09	West Side	54	Male	African American	636	741	10.4	138	76	164	167	0	91						0	196						0	329						0	392						0							0
489	FU10	West Side	54	Male	African American	741	741	10.4	138	76	164	167	0	91						0	196						0	329						0	392						0							0
491	FU01	West Side	37	Female	Hispanic	14	1524	10.1	146	82	81	179	0	152						0	215						0	280						0	385						0	476						0
491	FU02	West Side	37	Female	Hispanic	89	1524	10.1	146	82	81	179	0	152						0	215						0	280						0	385						0	476						0
491	FU03	West Side	37	Female	Hispanic	152	1524	10.1	146	82	81	179	1	152	8.6	146	84	81	179	0	215						0	280						0	385						0	476						0
491	FU04	West Side	37	Female	Hispanic	215	1524	10.1	146	82	81	179	0	152						1	215	6.7	152	94	81	179	0	280						0	385						0	476						0
491	FU05	West Side	37	Female	Hispanic	280	1524	10.1	146	82	81	179	0	152						0	215						1	280	6.7	118	80	78	179	0	385						0	476						0
491	FU06	West Side	37	Female	Hispanic	322	1524	10.1	146	82	81	179	0	152						0	215						1	280						0	385						0	476						0
491	FU07	West Side	37	Female	Hispanic	385	1524	10.1	146	82	81	179	0	152						0	215						0	280						1	385	9.2	126	88	78	179	0	476						0
491	FU08	West Side	37	Female	Hispanic	427	1524	10.1	146	82	81	179	0	152						0	215						0	280						1	385						0	476						0
491	FU09	West Side	37	Female	Hispanic	476	1524	10.1	146	82	81	179	0	152						0	215						0	280						0	385						1	476	10.6	108	70	78	179	0
491	FU10	West Side	37	Female	Hispanic	511	1524	10.1	146	82	81	179	0	152						0	215						0	280						0	385						1	476						0
491	FU11	West Side	37	Female	Hispanic	664	1524	10.1	146	82	81	179	0	152						0	215						0	280						0	385						0	476						0
491	FU12	West Side	37	Female	Hispanic	818	1524	10.1	146	82	81	179	0	152						0	215						0	280						0	385						0	476						0
491	FU13	West Side	37	Female	Hispanic	881	1524	10.1	146	82	81	179	0	152						0	215						0	280						0	385						0	476						0
491	FU14	West Side	37	Female	Hispanic	896	1524	10.1	146	82	81	179	0	152						0	215						0	280						0	385						0	476						0
491	FU15	West Side	37	Female	Hispanic	937	1524	10.1	146	82	81	179	0	152						0	215						0	280						0	385						0	476						0
491	FU16	West Side	37	Female	Hispanic	993	1524	10.1	146	82	81	179	0	152						0	215						0	280						0	385						0	476						0
491	FU17	West Side	37	Female	Hispanic	1036	1524	10.1	146	82	81	179	0	152						0	215						0	280						0	385						0	476						0
491	FU18	West Side	37	Female	Hispanic	1524	1524	10.1	146	82	81	179	0	152						0	215						0	280						0	385						0	476						0
492	FU01	West Side	61	Male	African American	49	1014	10.4	138	86	72	110	0	140						0	194						0	292						0	390						0							0
492	FU02	West Side	61	Male	African American	84	1014	10.4	138	86	72	110	0	140						0	194						0	292						0	390						0							0
492	FU03	West Side	61	Male	African American	140	1014	10.4	138	86	72	110	1	140	12	138	62	72	110	0	194						0	292						0	390						0							0
492	FU04	West Side	61	Male	African American	194	1014	10.4	138	86	72	110	0	140						1	194	12	138	72	67	110	0	292						0	390						0							0
492	FU05	West Side	61	Male	African American	236	1014	10.4	138	86	72	110	0	140						1	194						0	292						0	390						0							0
492	FU06	West Side	61	Male	African American	292	1014	10.4	138	86	72	110	0	140						0	194						1	292	9.2	132	70	67	110	0	390						0							0
492	FU07	West Side	61	Male	African American	343	1014	10.4	138	86	72	110	0	140						0	194						1	292						0	390						0							0
492	FU08	West Side	61	Male	African American	390	1014	10.4	138	86	72	110	0	140						0	194						0	292						1	390	10.3	156	78	67	110	0							0
492	FU09	West Side	61	Male	African American	636	1014	10.4	138	86	72	110	0	140						0	194						0	292						0	390						0							0
492	FU10	West Side	61	Male	African American	673	1014	10.4	138	86	72	110	0	140						0	194						0	292						0	390						0							0
492	FU11	West Side	61	Male	African American	727	1014	10.4	138	86	72	110	0	140						0	194						0	292						0	390						0							0
492	FU12	West Side	61	Male	African American	862	1014	10.4	138	86	72	110	0	140						0	194						0	292						0	390						0							0
492	FU13	West Side	61	Male	African American	875	1014	10.4	138	86	72	110	0	140						0	194						0	292						0	390						0							0
492	FU14	West Side	61	Male	African American	915	1014	10.4	138	86	72	110	0	140						0	194						0	292						0	390						0							0
492	FU15	West Side	61	Male	African American	1014	1014	10.4	138	86	72	110	0	140						0	194						0	292						0	390						0							0
494	FU01	West Side	58	Female	Hispanic	40	1608	14	165	85	173	224	0							0	195						0							0	385						0							0
494	FU02	West Side	58	Female	Hispanic	75	1608	14	165	85	173	224	0							0	195						0							0	385						0							0
494	FU03	West Side	58	Female	Hispanic	195	1608	14	165	85	173	224	0							1	195	10.7	152	92	148	224	0							0	385						0							0
494	FU04	West Side	58	Female	Hispanic	385	1608	14	165	85	173	224	0							0	195						0							1	385	12	170	94	100	224	0							0
494	FU05	West Side	58	Female	Hispanic	1573	1608	14	165	85	173	224	0							0	195						0							0	385						0							0
494	FU06	West Side	58	Female	Hispanic	1608	1608	14	165	85	173	224	0							0	195						0							0	385						0							0
499	FU01	West Side	49	Female	Hispanic	150	197	10.7	118	80	141	82	1	150	10.7	137	84	141	82	0	197						0							0							0							0
499	FU02	West Side	49	Female	Hispanic	197	197	10.7	118	80	141	82	0	150						1	197	10.7	128	88	109	82	0							0							0							0
500	FU01	West Side	57	Male	Other	125	125	11.2	156	78	90		1	125	7.4	124	74	89	133	0							0							0							0							0
501	FU01	West Side	41	Male	Caucasian	147	147	11.1	184	120	128	118	1	147	12.1	136	94	128	118	0							0							0							0							0
505	FU01	West Side	27	Female	Caucasian	258	365	9.2	120	70	60	176	0							1							0							0							0							0
505	FU02	West Side	27	Female	Caucasian	365	365	9.2	120	70	60	176	0							0							0							1							0							0
508	FU01	North Arlington	59	Female	Caucasian	42	847	14	138	78	123	78	0							0	180						0	348						0	390						0	504						0	581
508	FU02	North Arlington	59	Female	Caucasian	180	847	14	138	78	123	78	0							1	180	8.2	110	88	58	75	0	348						0	390						0	504						0	581
508	FU03	North Arlington	59	Female	Caucasian	348	847	14	138	78	123	78	0							0	180						1	348	8.3	126	82	58	75	0	390						0	504						0	581
508	FU04	North Arlington	59	Female	Caucasian	390	847	14	138	78	123	78	0							0	180						0	348						1	390	8.3	90	52	58	75	0	504						0	581
508	FU05	North Arlington	59	Female	Caucasian	504	847	14	138	78	123	78	0							0	180						0	348						0	390						1	504	9.1	138	65	58	75	0	581
508	FU06	North Arlington	59	Female	Caucasian	581	847	14	138	78	123	78	0							0	180						0	348						0	390						0	504						1	581
508	FU07	North Arlington	59	Female	Caucasian	644	847	14	138	78	123	78	0							0	180						0	348						0	390						0	504						0	581
508	FU08	North Arlington	59	Female	Caucasian	714	847	14	138	78	123	78	0							0	180						0	348						0	390						0	504						0	581
508	FU09	North Arlington	59	Female	Caucasian	777	847	14	138	78	123	78	0							0	180						0	348						0	390						0	504						0	581
508	FU10	North Arlington	59	Female	Caucasian	847	847	14	138	78	123	78	0							0	180						0	348						0	390						0	504						0	581
510	FU01	North Arlington	41	Male	African American	35	408	13.7	158	112	113	144	0	168						0							0	331						0	408						0							0
510	FU02	North Arlington	41	Male	African American	77	408	13.7	158	112	113	144	0	168						0							0	331						0	408						0							0
510	FU03	North Arlington	41	Male	African American	168	408	13.7	158	112	113	144	1	168	7.4	157	104	113	144	0							0	331						0	408						0							0
510	FU04	North Arlington	41	Male	African American	331	408	13.7	158	112	113	144	0	168						0							1	331	12	145	88	121	164	0	408						0							0
510	FU05	North Arlington	41	Male	African American	352	408	13.7	158	112	113	144	0	168						0							1	331						0	408						0							0
510	FU06	North Arlington	41	Male	African American	408	408	13.7	158	112	113	144	0	168						0							0	331						1	408	13	142	110	87	144	0							0
511	FU01	North Arlington	26	Female	Caucasian	1294	1371	10.4	133	94	144	125	0							0							0							0							0							0
511	FU02	North Arlington	26	Female	Caucasian	1371	1371	10.4	133	94	144	125	0							0							0							0							0							0
512	FU01	North Arlington	47	Male	African American	63	992	14	160	100	66	85	0	131						0							0	313						0	376						0	509						0
512	FU02	North Arlington	47	Male	African American	131	992	14	160	100	66	85	1	131	7.7	142	107	66	85	0							0	313						0	376						0	509						0
512	FU03	North Arlington	47	Male	African American	313	992	14	160	100	66	85	0	131						0							1	313	7.7	128	78	36	45	0	376						0	509						0
512	FU04	North Arlington	47	Male	African American	376	992	14	160	100	66	85	0	131						0							0	313						1	376	8.2	114	72	36	45	0	509						0
512	FU05	North Arlington	47	Male	African American	425	992	14	160	100	66	85	0	131						0							0	313						1	376						0	509						0
512	FU06	North Arlington	47	Male	African American	509	992	14	160	100	66	85	0	131						0							0	313						0	376						1	509	6.9	138	80	36	46	0
512	FU07	North Arlington	47	Male	African American	936	992	14	160	100	66	85	0	131						0							0	313						0	376						0	509						0
512	FU08	North Arlington	47	Male	African American	992	992	14	160	100	66	85	0	131						0							0	313						0	376						0	509						0
513	FU01	North Arlington	57	Male	African American	35	364	10.8	104	70	124	220	0	147						0							0	308						0	364						0							0
513	FU02	North Arlington	57	Male	African American	147	364	10.8	104	70	124	220	1	147	5.5	110	76	82	111	0							0	308						0	364						0							0
513	FU03	North Arlington	57	Male	African American	308	364	10.8	104	70	124	220	0	147						0							1	308	5.4	137	74	82	111	0	364						0							0
513	FU04	North Arlington	57	Male	African American	364	364	10.8	104	70	124	220	0	147						0							0	308						1	364	5.1	116	80	74	93	0							0
515	FU01	North Arlington	62	Female	Caucasian	28	105	8.6	124	68	43	69	0	105						0							0							0							0							0
515	FU02	North Arlington	62	Female	Caucasian	105	105	8.6	124	68	43	69	1	105	6.4	118	72	43	69	0							0							0							0							0
517	FU01	Midtown	54	Female	African American	63	357	13.3	120	72	234	269	0							0	238						0	294						0							0							0
517	FU02	Midtown	54	Female	African American	238	357	13.3	120	72	234	269	0							1	238	10.4	148	80	236	282	0	294						0							0							0
517	FU03	Midtown	54	Female	African American	294	357	13.3	120	72	234	269	0							0	238						1	294	11.2	130	74	236	92	0							0							0
517	FU04	Midtown	54	Female	African American	357	357	13.3	120	72	234	269	0							0	238						1	294						0							0							0
518	FU01	North Arlington	54	Female	Hispanic	273	1153	8.7	122	78	128		0							0							1	273	8.5	134	74	81	99	0	399						0	460						0	574
518	FU02	North Arlington	54	Female	Hispanic	315	1153	8.7	122	78	128		0							0							1	273						0	399						0	460						0	574
518	FU03	North Arlington	54	Female	Hispanic	399	1153	8.7	122	78	128		0							0							0	273						1	399	8.5	106	66	81	99	0	460						0	574
518	FU04	North Arlington	54	Female	Hispanic	460	1153	8.7	122	78	128		0							0							0	273						0	399						1	460	7.3	118	64	81	99	0	574
518	FU05	North Arlington	54	Female	Hispanic	574	1153	8.7	122	78	128		0							0							0	273						0	399						0	460						1	574
518	FU06	North Arlington	54	Female	Hispanic	637	1153	8.7	122	78	128		0							0							0	273						0	399						0	460						0	574
518	FU07	North Arlington	54	Female	Hispanic	707	1153	8.7	122	78	128		0							0							0	273						0	399						0	460						0	574
518	FU08	North Arlington	54	Female	Hispanic	749	1153	8.7	122	78	128		0							0							0	273						0	399						0	460						0	574
518	FU09	North Arlington	54	Female	Hispanic	1041	1153	8.7	122	78	128		0							0							0	273						0	399						0	460						0	574
518	FU10	North Arlington	54	Female	Hispanic	1153	1153	8.7	122	78	128		0							0							0	273						0	399						0	460						0	574
519	FU01	North Arlington	60	Female	African American	278	376	9.6	121	89	85	102	0							0							1	278	7.8	110	80	53	65	0	376						0							0
519	FU02	North Arlington	60	Female	African American	301	376	9.6	121	89	85	102	0							0							1	278						0	376						0							0
519	FU03	North Arlington	60	Female	African American	376	376	9.6	121	89	85	102	0							0							0	278						1	376	7.5	132	88	53	65	0							0
520	FU01	North Arlington	51	Female	African American	252	439	11.8	108	68	194	37	0							1	252	6.6	158	90	194	233	0	287						0	439						0							0
520	FU02	North Arlington	51	Female	African American	287	439	11.8	108	68	194	37	0							0	252						1	287	6.6	144	92	194	233	0	439						0							0
520	FU03	North Arlington	51	Female	African American	329	439	11.8	108	68	194	37	0							0	252						1	287						0	439						0							0
520	FU04	North Arlington	51	Female	African American	439	439	11.8	108	68	194	37	0							0	252						0	287						1	439	7.2	150	80	115	130	0							0
521	FU01	North Arlington	62	Female	Caucasian	35	1281	14	128	78			0	91						0	252						0	294						0	401						0	492						0	583
521	FU02	North Arlington	62	Female	Caucasian	91	1281	14	128	78			1	91	12.5	152	78	136	63	0	252						0	294						0	401						0	492						0	583
521	FU03	North Arlington	62	Female	Caucasian	252	1281	14	128	78			0	91						1	252	8.4	150	83	136	160	0	294						0	401						0	492						0	583
521	FU04	North Arlington	62	Female	Caucasian	294	1281	14	128	78			0	91						0	252						1	294	8.4	110	72	136	160	0	401						0	492						0	583
521	FU05	North Arlington	62	Female	Caucasian	343	1281	14	128	78			0	91						0	252						1	294						0	401						0	492						0	583
521	FU06	North Arlington	62	Female	Caucasian	401	1281	14	128	78			0	91						0	252						0	294						1	401	8.4	148	82	136	160	0	492						0	583
521	FU07	North Arlington	62	Female	Caucasian	492	1281	14	128	78			0	91						0	252						0	294						0	401						1	492	7.4	128	78	136	160	0	583
521	FU08	North Arlington	62	Female	Caucasian	583	1281	14	128	78			0	91						0	252						0	294						0	401						0	492						1	583
521	FU09	North Arlington	62	Female	Caucasian	744	1281	14	128	78			0	91						0	252						0	294						0	401						0	492						0	583
521	FU10	North Arlington	62	Female	Caucasian	868	1281	14	128	78			0	91						0	252						0	294						0	401						0	492						0	583
521	FU11	North Arlington	62	Female	Caucasian	938	1281	14	128	78			0	91						0	252						0	294						0	401						0	492						0	583
521	FU12	North Arlington	62	Female	Caucasian	1022	1281	14	128	78			0	91						0	252						0	294						0	401						0	492						0	583
521	FU13	North Arlington	62	Female	Caucasian	1106	1281	14	128	78			0	91						0	252						0	294						0	401						0	492						0	583
521	FU14	North Arlington	62	Female	Caucasian	1149	1281	14	128	78			0	91						0	252						0	294						0	401						0	492						0	583
521	FU15	North Arlington	62	Female	Caucasian	1190	1281	14	128	78			0	91						0	252						0	294						0	401						0	492						0	583
521	FU16	North Arlington	62	Female	Caucasian	1211	1281	14	128	78			0	91						0	252						0	294						0	401						0	492						0	583
521	FU17	North Arlington	62	Female	Caucasian	1239	1281	14	128	78			0	91						0	252						0	294						0	401						0	492						0	583
521	FU18	North Arlington	62	Female	Caucasian	1281	1281	14	128	78			0	91						0	252						0	294						0	401						0	492						0	583
527	FU01	West Side	53	Male	Caucasian	28	271	10	125	76	116	243	0	168						0							0	271						0							0							0
527	FU02	West Side	53	Male	Caucasian	168	271	10	125	76	116	243	1	168	7.4	128	84	116	243	0							0	271						0							0							0
527	FU03	West Side	53	Male	Caucasian	271	271	10	125	76	116	243	0	168						0							1	271	5.9	129	78	106	152	0							0							0
530	FU01	West Side	43	Female	Hispanic	14	596	13	142	98	151	209	0	147						0							0							0	429						0							0	596
530	FU02	West Side	43	Female	Hispanic	147	596	13	142	98	151	209	1	147	9.7	142	104	151	209	0							0							0	429						0							0	596
530	FU03	West Side	43	Female	Hispanic	429	596	13	142	98	151	209	0	147						0							0							1	429	9.5	136	88	151	209	0							0	596
530	FU04	West Side	43	Female	Hispanic	596	596	13	142	98	151	209	0	147						0							0							0	429						0							1	596
531	FU01	West Side	61	Male	Hispanic	133	843	14	160	84	154	190	1	133	8.1	152	78	154	190	0	182						0	336						0	399						0							0
531	FU02	West Side	61	Male	Hispanic	182	843	14	160	84	154	190	0	133						1	182	8.1	146	74	44	67	0	336						0	399						0							0
531	FU03	West Side	61	Male	Hispanic	226	843	14	160	84	154	190	0	133						1	182						0	336						0	399						0							0
531	FU04	West Side	61	Male	Hispanic	336	843	14	160	84	154	190	0	133						0	182						1	336	9.2	156	98	44	67	0	399						0							0
531	FU05	West Side	61	Male	Hispanic	399	843	14	160	84	154	190	0	133						0	182						0	336						1	399	8.9	144	82	44	67	0							0
531	FU06	West Side	61	Male	Hispanic	441	843	14	160	84	154	190	0	133						0	182						0	336						1	399						0							0
531	FU07	West Side	61	Male	Hispanic	645	843	14	160	84	154	190	0	133						0	182						0	336						0	399						0							0
531	FU08	West Side	61	Male	Hispanic	736	843	14	160	84	154	190	0	133						0	182						0	336						0	399						0							0
531	FU09	West Side	61	Male	Hispanic	794	843	14	160	84	154	190	0	133						0	182						0	336						0	399						0							0
531	FU10	West Side	61	Male	Hispanic	843	843	14	160	84	154	190	0	133						0	182						0	336						0	399						0							0
532	FU01	West Side	59	Female	Caucasian	144	144	12.8	152	84	165		1	144	9	152	84	116	197	0							0							0							0							0
533	FU01	West Side	61	Male	Caucasian	35	895	9.4	204	108	82	154	0	133						0	196						0							0	385						0	502						0
533	FU02	West Side	61	Male	Caucasian	77	895	9.4	204	108	82	154	0	133						0	196						0							0	385						0	502						0
533	FU03	West Side	61	Male	Caucasian	133	895	9.4	204	108	82	154	1	133	8	124	60	82	154	0	196						0							0	385						0	502						0
533	FU04	West Side	61	Male	Caucasian	196	895	9.4	204	108	82	154	0	133						1	196	8	128	88	82	154	0							0	385						0	502						0
533	FU05	West Side	61	Male	Caucasian	385	895	9.4	204	108	82	154	0	133						0	196						0							1	385	8	138	80	104	154	0	502						0
533	FU06	West Side	61	Male	Caucasian	446	895	9.4	204	108	82	154	0	133						0	196						0							1	385						0	502						0
533	FU07	West Side	61	Male	Caucasian	502	895	9.4	204	108	82	154	0	133						0	196						0							0	385						1	502	9.9	118	70	104	154	0
533	FU08	West Side	61	Male	Caucasian	694	895	9.4	204	108	82	154	0	133						0	196						0							0	385						0	502						0
533	FU09	West Side	61	Male	Caucasian	783	895	9.4	204	108	82	154	0	133						0	196						0							0	385						0	502						0
533	FU10	West Side	61	Male	Caucasian	895	895	9.4	204	108	82	154	0	133						0	196						0							0	385						0	502						0
534	FU01	West Side	39	Male	Caucasian	100	1437	9.7	128	82	116	178	1	100	9.7	98	60	88	122	0							0	324						0							0							0
534	FU02	West Side	39	Male	Caucasian	154	1437	9.7	128	82	116	178	1	100						0							0	324						0							0							0
534	FU03	West Side	39	Male	Caucasian	324	1437	9.7	128	82	116	178	0	100						0							1	324	6.8	124	80	88	122	0							0							0
534	FU04	West Side	39	Male	Caucasian	1437	1437	9.7	128	82	116	178	0	100						0							0	324						0							0							0
535	FU01	West Side	41	Male	African American	42	603	11.3	146	86	66	77	0							0	189						0	285						0	378						0							0	603
535	FU02	West Side	41	Male	African American	77	603	11.3	146	86	66	77	0							0	189						0	285						0	378						0							0	603
535	FU03	West Side	41	Male	African American	189	603	11.3	146	86	66	77	0							1	189	12	120	68	62	77	0	285						0	378						0							0	603
535	FU04	West Side	41	Male	African American	285	603	11.3	146	86	66	77	0							0	189						1	285	12	130	84	62	77	0	378						0							0	603
535	FU05	West Side	41	Male	African American	378	603	11.3	146	86	66	77	0							0	189						0	285						1	378	12	132	80	62	77	0							0	603
535	FU06	West Side	41	Male	African American	603	603	11.3	146	86	66	77	0							0	189						0	285						0	378						0							1	603
536	FU01	West Side	42	Female	Other	56	901	9.6	100	62	147	233	0	105						0	180						0	313						0	378						0	467						0
536	FU02	West Side	42	Female	Other	105	901	9.6	100	62	147	233	1	105	8.3	96	68	91	233	0	180						0	313						0	378						0	467						0
536	FU03	West Side	42	Female	Other	180	901	9.6	100	62	147	233	0	105						1	180	10.1	102	70	91	233	0	313						0	378						0	467						0
536	FU04	West Side	42	Female	Other	264	901	9.6	100	62	147	233	0	105						1	180						0	313						0	378						0	467						0
536	FU05	West Side	42	Female	Other	313	901	9.6	100	62	147	233	0	105						0	180						1	313	10.1	102	66	76	93	0	378						0	467						0
536	FU06	West Side	42	Female	Other	378	901	9.6	100	62	147	233	0	105						0	180						0	313						1	378	10.3	102	66	76	93	0	467						0
536	FU07	West Side	42	Female	Other	467	901	9.6	100	62	147	233	0	105						0	180						0	313						0	378						1	467	9.9	118	79	76	93	0
536	FU08	West Side	42	Female	Other	666	901	9.6	100	62	147	233	0	105						0	180						0	313						0	378						0	467						0
536	FU09	West Side	42	Female	Other	671	901	9.6	100	62	147	233	0	105						0	180						0	313						0	378						0	467						0
536	FU10	West Side	42	Female	Other	722	901	9.6	100	62	147	233	0	105						0	180						0	313						0	378						0	467						0
536	FU11	West Side	42	Female	Other	785	901	9.6	100	62	147	233	0	105						0	180						0	313						0	378						0	467						0
536	FU12	West Side	42	Female	Other	841	901	9.6	100	62	147	233	0	105						0	180						0	313						0	378						0	467						0
536	FU13	West Side	42	Female	Other	896	901	9.6	100	62	147	233	0	105						0	180						0	313						0	378						0	467						0
536	FU14	West Side	42	Female	Other	901	901	9.6	100	62	147	233	0	105						0	180						0	313						0	378						0	467						0
537	FU01	West Side	37	Female	Hispanic	37	1547	9.6	128	86	137		0							0	226						0	345						0	378						0							0
537	FU02	West Side	37	Female	Hispanic	79	1547	9.6	128	86	137		0							0	226						0	345						0	378						0							0
537	FU03	West Side	37	Female	Hispanic	226	1547	9.6	128	86	137		0							1	226	9.7	128	76	131	152	0	345						0	378						0							0
537	FU04	West Side	37	Female	Hispanic	345	1547	9.6	128	86	137		0							0	226						1	345	10.4	122	78	131	152	0	378						0							0
537	FU05	West Side	37	Female	Hispanic	378	1547	9.6	128	86	137		0							0	226						0	345						1	378	10.4	118	78	131	152	0							0
537	FU06	West Side	37	Female	Hispanic	429	1547	9.6	128	86	137		0							0	226						0	345						1	378						0							0
537	FU07	West Side	37	Female	Hispanic	640	1547	9.6	128	86	137		0							0	226						0	345						0	378						0							0
537	FU08	West Side	37	Female	Hispanic	687	1547	9.6	128	86	137		0							0	226						0	345						0	378						0							0
537	FU09	West Side	37	Female	Hispanic	729	1547	9.6	128	86	137		0							0	226						0	345						0	378						0							0
537	FU10	West Side	37	Female	Hispanic	787	1547	9.6	128	86	137		0							0	226						0	345						0	378						0							0
537	FU11	West Side	37	Female	Hispanic	847	1547	9.6	128	86	137		0							0	226						0	345						0	378						0							0
537	FU12	West Side	37	Female	Hispanic	898	1547	9.6	128	86	137		0							0	226						0	345						0	378						0							0
537	FU13	West Side	37	Female	Hispanic	953	1547	9.6	128	86	137		0							0	226						0	345						0	378						0							0
537	FU14	West Side	37	Female	Hispanic	989	1547	9.6	128	86	137		0							0	226						0	345						0	378						0							0
537	FU15	West Side	37	Female	Hispanic	1463	1547	9.6	128	86	137		0							0	226						0	345						0	378						0							0
537	FU16	West Side	37	Female	Hispanic	1498	1547	9.6	128	86	137		0							0	226						0	345						0	378						0							0
537	FU17	West Side	37	Female	Hispanic	1547	1547	9.6	128	86	137		0							0	226						0	345						0	378						0							0
538	FU01	West Side	53	Female	Hispanic	70	908	10.3	124	84	64	118	0	133						0	231						0	285						0	397						0							0
538	FU02	West Side	53	Female	Hispanic	133	908	10.3	124	84	64	118	1	133	11.8	112	72	64	118	0	231						0	285						0	397						0							0
538	FU03	West Side	53	Female	Hispanic	231	908	10.3	124	84	64	118	0	133						1	231	12.1	122	84	64	118	0	285						0	397						0							0
538	FU04	West Side	53	Female	Hispanic	264	908	10.3	124	84	64	118	0	133						1	231						0	285						0	397						0							0
538	FU05	West Side	53	Female	Hispanic	285	908	10.3	124	84	64	118	0	133						0	231						1	285	10.5	110	80	64	118	0	397						0							0
538	FU06	West Side	53	Female	Hispanic	334	908	10.3	124	84	64	118	0	133						0	231						1	285						0	397						0							0
538	FU07	West Side	53	Female	Hispanic	397	908	10.3	124	84	64	118	0	133						0	231						0	285						1	397	8	116	75	64	118	0							0
538	FU08	West Side	53	Female	Hispanic	908	908	10.3	124	84	64	118	0	133						0	231						0	285						0	397						0							0
540	FU01	West Side	72	Female	Caucasian	54	938	9.1	122	82	98		0	117						0	229						0							0							0							0
540	FU02	West Side	72	Female	Caucasian	117	938	9.1	122	82	98		1	117	7.4	130	76	96		0	229						0							0							0							0
540	FU03	West Side	72	Female	Caucasian	166	938	9.1	122	82	98		1	117						0	229						0							0							0							0
540	FU04	West Side	72	Female	Caucasian	229	938	9.1	122	82	98		0	117						1	229	6.9	138	88	65	114	0							0							0							0
540	FU05	West Side	72	Female	Caucasian	896	938	9.1	122	82	98		0	117						0	229						0							0							0							0
540	FU06	West Side	72	Female	Caucasian	903	938	9.1	122	82	98		0	117						0	229						0							0							0							0
540	FU07	West Side	72	Female	Caucasian	938	938	9.1	122	82	98		0	117						0	229						0							0							0							0
541	FU01	West Side	65	Female	African American	42	490	9.5	166	100	111	130	0	91						0	180						0	329						0	385						0	490						0
541	FU02	West Side	65	Female	African American	91	490	9.5	166	100	111	130	1	91	7	148	90	123	135	0	180						0	329						0	385						0	490						0
541	FU03	West Side	65	Female	African American	154	490	9.5	166	100	111	130	1	91						0	180						0	329						0	385						0	490						0
541	FU04	West Side	65	Female	African American	180	490	9.5	166	100	111	130	0	91						1	180	6.7	158	92	85	135	0	329						0	385						0	490						0
541	FU05	West Side	65	Female	African American	210	490	9.5	166	100	111	130	0	91						1	180						0	329						0	385						0	490						0
541	FU06	West Side	65	Female	African American	252	490	9.5	166	100	111	130	0	91						1	180						0	329						0	385						0	490						0
541	FU07	West Side	65	Female	African American	329	490	9.5	166	100	111	130	0	91						0	180						1	329	6.6	156	80	74	89	0	385						0	490						0
541	FU08	West Side	65	Female	African American	385	490	9.5	166	100	111	130	0	91						0	180						0	329						1	385		158	86	74	89	0	490						0
541	FU09	West Side	65	Female	African American	490	490	9.5	166	100	111	130	0	91						0	180						0	329						0	385						1	490	6.9	124	74	74	89	0
544	FU01	West Side	61	Male	Caucasian	51	750	8.5	138	78	138	119	0	147						0							0	275						0	401						0							0	612
544	FU02	West Side	61	Male	Caucasian	147	750	8.5	138	78	138	119	1	147	8	152	84	138	119	0							0	275						0	401						0							0	612
544	FU03	West Side	61	Male	Caucasian	275	750	8.5	138	78	138	119	0	147						0							1	275	9.4	146	86	64	88	0	401						0							0	612
544	FU04	West Side	61	Male	Caucasian	401	750	8.5	138	78	138	119	0	147						0							0	275						1	401	7.9	140	76	64	88	0							0	612
544	FU05	West Side	61	Male	Caucasian	612	750	8.5	138	78	138	119	0	147						0							0	275						0	401						0							1	612
544	FU06	West Side	61	Male	Caucasian	708	750	8.5	138	78	138	119	0	147						0							0	275						0	401						0							0	612
544	FU07	West Side	61	Male	Caucasian	750	750	8.5	138	78	138	119	0	147						0							0	275						0	401						0							0	612
545	FU01	West Side	44	Female	Hispanic	49	119	9.2	122	90	91	132	0	119						0							0							0							0							0
545	FU02	West Side	44	Female	Hispanic	119	119	9.2	122	90	91	132	1	119	6.7	119	79	91	132	0							0							0							0							0
546	FU01	West Side	57	Male	Caucasian	771	859	12.4	157	74	133	71	0							0							0							0							0							0
546	FU02	West Side	57	Male	Caucasian	859	859	12.4	157	74	133	71	0							0							0							0							0							0
547	FU01	West Side	54	Female	Hispanic	40	271	11	138	86	91	76	0	147						0							0	271						0							0							0
547	FU02	West Side	54	Female	Hispanic	147	271	11	138	86	91	76	1	147	11.9	128	72	91	76	0							0	271						0							0							0
547	FU03	West Side	54	Female	Hispanic	175	271	11	138	86	91	76	1	147						0							0	271						0							0							0
547	FU04	West Side	54	Female	Hispanic	271	271	11	138	86	91	76	0	147						0							1	271	6.7	132	84	91	76	0							0							0
549	FU01	West Side	54	Male	Hispanic	42	898	9	200	96	87	251	0	156						0	247						0	317						0	380						0							0
549	FU02	West Side	54	Male	Hispanic	156	898	9	200	96	87	251	1	156	8.8	166	84	87	251	0	247						0	317						0	380						0							0
549	FU03	West Side	54	Male	Hispanic	247	898	9	200	96	87	251	0	156						1	247	8.6	170	80	87	251	0	317						0	380						0							0
549	FU04	West Side	54	Male	Hispanic	317	898	9	200	96	87	251	0	156						0	247						1	317	8.6	170	80	87	251	0	380						0							0
549	FU05	West Side	54	Male	Hispanic	380	898	9	200	96	87	251	0	156						0	247						0	317						1	380	7.8	128	84	87	251	0							0
549	FU06	West Side	54	Male	Hispanic	443	898	9	200	96	87	251	0	156						0	247						0	317						1	380						0							0
549	FU07	West Side	54	Male	Hispanic	661	898	9	200	96	87	251	0	156						0	247						0	317						0	380						0							0
549	FU08	West Side	54	Male	Hispanic	792	898	9	200	96	87	251	0	156						0	247						0	317						0	380						0							0
549	FU09	West Side	54	Male	Hispanic	826	898	9	200	96	87	251	0	156						0	247						0	317						0	380						0							0
549	FU10	West Side	54	Male	Hispanic	861	898	9	200	96	87	251	0	156						0	247						0	317						0	380						0							0
549	FU11	West Side	54	Male	Hispanic	898	898	9	200	96	87	251	0	156						0	247						0	317						0	380						0							0
562	FU01	West Side	40	Female	Hispanic	49	254	9.9	108	76	166	175	0							0	184						0							0							0							0
562	FU02	West Side	40	Female	Hispanic	184	254	9.9	108	76	166	175	0							1	184	10	118	72	40	84	0							0							0							0
562	FU03	West Side	40	Female	Hispanic	254	254	9.9	108	76	166	175	0							1	184						0							0							0							0
563	FU01	West Side	53	Male	African American	119	119	14	125	86	32	48	1	119	6.1	132	88	32	48	0							0							0							0							0
564	FU01	North Arlington	41	Female	Hispanic	224	476	10.8	108	76	82	105	0							1	224	8.6	122	76	82	105	0							0	378						0	476						0
564	FU02	North Arlington	41	Female	Hispanic	259	476	10.8	108	76	82	105	0							1	224						0							0	378						0	476						0
564	FU03	North Arlington	41	Female	Hispanic	378	476	10.8	108	76	82	105	0							0	224						0							1	378	5.5	110	68	82	105	0	476						0
564	FU04	North Arlington	41	Female	Hispanic	476	476	10.8	108	76	82	105	0							0	224						0							0	378						1	476	5.6	118	76	108	105	0
566	FU01	West Side	58	Female	Caucasian	56	950	11.8	118	82	88	87	0	112						0	217						0	322						0	369						0							0	568
566	FU02	West Side	58	Female	Caucasian	112	950	11.8	118	82	88	87	1	112	9.5	120	82	88	87	0	217						0	322						0	369						0							0	568
566	FU03	West Side	58	Female	Caucasian	217	950	11.8	118	82	88	87	0	112						1	217	8.4	142	94	158	216	0	322						0	369						0							0	568
566	FU04	West Side	58	Female	Caucasian	322	950	11.8	118	82	88	87	0	112						0	217						1	322	10.5	124	74	47	216	0	369						0							0	568
566	FU05	West Side	58	Female	Caucasian	369	950	11.8	118	82	88	87	0	112						0	217						0	322						1	369	10.5	120	74	47	216	0							0	568
566	FU06	West Side	58	Female	Caucasian	419	950	11.8	118	82	88	87	0	112						0	217						0	322						1	369						0							0	568
566	FU07	West Side	58	Female	Caucasian	568	950	11.8	118	82	88	87	0	112						0	217						0	322						0	369						0							1	568
566	FU08	West Side	58	Female	Caucasian	790	950	11.8	118	82	88	87	0	112						0	217						0	322						0	369						0							0	568
566	FU09	West Side	58	Female	Caucasian	817	950	11.8	118	82	88	87	0	112						0	217						0	322						0	369						0							0	568
566	FU10	West Side	58	Female	Caucasian	860	950	11.8	118	82	88	87	0	112						0	217						0	322						0	369						0							0	568
566	FU11	West Side	58	Female	Caucasian	950	950	11.8	118	82	88	87	0	112						0	217						0	322						0	369						0							0	568
567	FU01	West Side	41	Male	Hispanic	117	117	14	120	76	135	173	1	117	9.6	120	76	135	173	0							0							0							0							0
568	FU01	West Side	47	Male	Hispanic	182	405	14	142	92	113		0							1	182	14	138	78	113		0							0	405						0							0
568	FU02	West Side	47	Male	Hispanic	222	405	14	142	92	113		0							1	182						0							0	405						0							0
568	FU03	West Side	47	Male	Hispanic	405	405	14	142	92	113		0							0	182						0							1	405	9.6	138	78	121	141	0							0
571	FU01	North Arlington	36	Male	Caucasian	182	182	8.7	136	92	87	131	0							1	182	6.1	126	82	87	131	0							0							0							0
572	FU01	North Arlington	56	Male	Hispanic	196	539	8.6	118	82	113	146	0							1	196	13.6	94	58	113	146	0	341						0							0	476						0
572	FU02	North Arlington	56	Male	Hispanic	229	539	8.6	118	82	113	146	0							1	196						0	341						0							0	476						0
572	FU03	North Arlington	56	Male	Hispanic	250	539	8.6	118	82	113	146	0							1	196						0	341						0							0	476						0
572	FU04	North Arlington	56	Male	Hispanic	341	539	8.6	118	82	113	146	0							0	196						1	341	9.1	125	70	93	109	0							0	476						0
572	FU05	North Arlington	56	Male	Hispanic	476	539	8.6	118	82	113	146	0							0	196						0	341						0							1	476	8.2	137	97	93	109	0
572	FU06	North Arlington	56	Male	Hispanic	539	539	8.6	118	82	113	146	0							0	196						0	341						0							1	476						0
573	FU01	West Side	55	Male	Hispanic	35	196	14	116	80	158	294	0	126						0	196						0							0							0							0
573	FU02	West Side	55	Male	Hispanic	77	196	14	116	80	158	294	0	126						0	196						0							0							0							0
573	FU03	West Side	55	Male	Hispanic	126	196	14	116	80	158	294	1	126	6.7	130	82	54	80	0	196						0							0							0							0
573	FU04	West Side	55	Male	Hispanic	196	196	14	116	80	158	294	0	126						1	196	6.7	136	82	54	80	0							0							0							0
575	FU01	West Side	70	Female	Other	56	776	8.6	142	66	113	150	0							0	224						0							0	385						0	538						0
575	FU02	West Side	70	Female	Other	224	776	8.6	142	66	113	150	0							1	224	9.2	142	86	113	110	0							0	385						0	538						0
575	FU03	West Side	70	Female	Other	385	776	8.6	142	66	113	150	0							0	224						0							1	385	9.3	142	66	99	110	0	538						0
575	FU04	West Side	70	Female	Other	538	776	8.6	142	66	113	150	0							0	224						0							0	385						1	538	9.7	140	68	99	110	0
575	FU05	West Side	70	Female	Other	638	776	8.6	142	66	113	150	0							0	224						0							0	385						0	538						0
575	FU06	West Side	70	Female	Other	715	776	8.6	142	66	113	150	0							0	224						0							0	385						0	538						0
575	FU07	West Side	70	Female	Other	776	776	8.6	142	66	113	150	0							0	224						0							0	385						0	538						0
581	FU01	West Side	47	Female	Other	44	778	9.1	120	72	65	159	0	100						0	226						0	289						0	393						0							0	549
581	FU02	West Side	47	Female	Other	100	778	9.1	120	72	65	159	1	100	8.8	112	76	59	71	0	226						0	289						0	393						0							0	549
581	FU03	West Side	47	Female	Other	135	778	9.1	120	72	65	159	1	100						0	226						0	289						0	393						0							0	549
581	FU04	West Side	47	Female	Other	177	778	9.1	120	72	65	159	1	100						0	226						0	289						0	393						0							0	549
581	FU05	West Side	47	Female	Other	226	778	9.1	120	72	65	159	0	100						1	226	8.6	112	72	59	76	0	289						0	393						0							0	549
581	FU06	West Side	47	Female	Other	289	778	9.1	120	72	65	159	0	100						0	226						1	289	8.5	102	68	59	76	0	393						0							0	549
581	FU07	West Side	47	Female	Other	393	778	9.1	120	72	65	159	0	100						0	226						0	289						1	393	7.4	106	68	53	77	0							0	549
581	FU08	West Side	47	Female	Other	549	778	9.1	120	72	65	159	0	100						0	226						0	289						0	393						0							1	549
581	FU09	West Side	47	Female	Other	591	778	9.1	120	72	65	159	0	100						0	226						0	289						0	393						0							1	549
581	FU10	West Side	47	Female	Other	710	778	9.1	120	72	65	159	0	100						0	226						0	289						0	393						0							0	549
581	FU11	West Side	47	Female	Other	778	778	9.1	120	72	65	159	0	100						0	226						0	289						0	393						0							0	549
582	FU01	West Side	59	Female	Hispanic	173	636	10.2	134	82	103	144	1	173	9.9	152	86	44	88	0							0	322						0	418						0							0
582	FU02	West Side	59	Female	Hispanic	322	636	10.2	134	82	103	144	0	173						0							1	322	8	132	82	47	88	0	418						0							0
582	FU03	West Side	59	Female	Hispanic	418	636	10.2	134	82	103	144	0	173						0							0	322						1	418	9.4	138	82	47	88	0							0
582	FU04	West Side	59	Female	Hispanic	636	636	10.2	134	82	103	144	0	173						0							0	322						0	418						0							0
584	FU01	West Side	45	Male	African American	91	414	10.3	160	104	118		1	91	8.2	135	90	118		0	198						0	289						0	414						0							0
584	FU02	West Side	45	Male	African American	133	414	10.3	160	104	118		1	91						0	198						0	289						0	414						0							0
584	FU03	West Side	45	Male	African American	198	414	10.3	160	104	118		0	91						1	198	8.1	128	90	48	123	0	289						0	414						0							0
584	FU04	West Side	45	Male	African American	289	414	10.3	160	104	118		0	91						0	198						1	289	11	120	84	48	123	0	414						0							0
584	FU05	West Side	45	Male	African American	414	414	10.3	160	104	118		0	91						0	198						0	289						1	414	11	116	84	48	123	0							0
585	FU01	West Side	61	Male	Hispanic	98	952	9	148	92	86	157	1	98	8.1	152	86	86	157	0	203						0	336						0	406						0							0	561
585	FU02	West Side	61	Male	Hispanic	147	952	9	148	92	86	157	1	98						0	203						0	336						0	406						0							0	561
585	FU03	West Side	61	Male	Hispanic	203	952	9	148	92	86	157	0	98						1	203	8	140	88	27	47	0	336						0	406						0							0	561
585	FU04	West Side	61	Male	Hispanic	266	952	9	148	92	86	157	0	98						1	203						0	336						0	406						0							0	561
585	FU05	West Side	61	Male	Hispanic	336	952	9	148	92	86	157	0	98						0	203						1	336	8.7	144	82	27	47	0	406						0							0	561
585	FU06	West Side	61	Male	Hispanic	406	952	9	148	92	86	157	0	98						0	203						0	336						1	406	8.4	138	86	27	47	0							0	561
585	FU07	West Side	61	Male	Hispanic	561	952	9	148	92	86	157	0	98						0	203						0	336						0	406						0							1	561
585	FU08	West Side	61	Male	Hispanic	610	952	9	148	92	86	157	0	98						0	203						0	336						0	406						0							1	561
585	FU09	West Side	61	Male	Hispanic	657	952	9	148	92	86	157	0	98						0	203						0	336						0	406						0							0	561
585	FU10	West Side	61	Male	Hispanic	694	952	9	148	92	86	157	0	98						0	203						0	336						0	406						0							0	561
585	FU11	West Side	61	Male	Hispanic	743	952	9	148	92	86	157	0	98						0	203						0	336						0	406						0							0	561
585	FU12	West Side	61	Male	Hispanic	845	952	9	148	92	86	157	0	98						0	203						0	336						0	406						0							0	561
585	FU13	West Side	61	Male	Hispanic	952	952	9	148	92	86	157	0	98						0	203						0	336						0	406						0							0	561
586	FU01	West Side	36	Male	Caucasian	105	1685	14	118	78		216	1	105	9.2	136	86		216	0	196						0							0							0							0
586	FU02	West Side	36	Male	Caucasian	133	1685	14	118	78		216	1	105						0	196						0							0							0							0
586	FU03	West Side	36	Male	Caucasian	196	1685	14	118	78		216	0	105						1	196	9.3	124	78	93	147	0							0							0							0
586	FU04	West Side	36	Male	Caucasian	250	1685	14	118	78		216	0	105						1	196						0							0							0							0
586	FU05	West Side	36	Male	Caucasian	1601	1685	14	118	78		216	0	105						0	196						0							0							0							0
586	FU06	West Side	36	Male	Caucasian	1685	1685	14	118	78		216	0	105						0	196						0							0							0							0
589	FU01	North Arlington	57	Male	Caucasian	63	611	8.1	146	86		146	0							0	259						0	322						0	378						0	478						0	562
589	FU02	North Arlington	57	Male	Caucasian	259	611	8.1	146	86		146	0							1	259	8.1	138	72	26	54	0	322						0	378						0	478						0	562
589	FU03	North Arlington	57	Male	Caucasian	322	611	8.1	146	86		146	0							0	259						1	322	8.1	146	90	26	54	0	378						0	478						0	562
589	FU04	North Arlington	57	Male	Caucasian	378	611	8.1	146	86		146	0							0	259						0	322						1	378	10.1	142	108	26	35	0	478						0	562
589	FU05	North Arlington	57	Male	Caucasian	434	611	8.1	146	86		146	0							0	259						0	322						1	378						0	478						0	562
589	FU06	North Arlington	57	Male	Caucasian	478	611	8.1	146	86		146	0							0	259						0	322						0	378						1	478	10.1	138	78	26	54	0	562
589	FU07	North Arlington	57	Male	Caucasian	562	611	8.1	146	86		146	0							0	259						0	322						0	378						0	478						1	562
589	FU08	North Arlington	57	Male	Caucasian	611	611	8.1	146	86		146	0							0	259						0	322						0	378						0	478						1	562
591	FU01	West Side	66	Female	Hispanic	44	188	8.7	154	76	101	142	0	112						0	188						0							0							0							0
591	FU02	West Side	66	Female	Hispanic	112	188	8.7	154	76	101	142	1	112	8.3	124	80	118	142	0	188						0							0							0							0
591	FU03	West Side	66	Female	Hispanic	146	188	8.7	154	76	101	142	1	112						0	188						0							0							0							0
591	FU04	West Side	66	Female	Hispanic	188	188	8.7	154	76	101	142	0	112						1	188	7.4	148	76	83	142	0							0							0							0
593	FU01	West Side	39	Female	Caucasian	63	554	11.1	144	90	65	141	0	98						0	196						0	275						0							0							0	554
593	FU02	West Side	39	Female	Caucasian	98	554	11.1	144	90	65	141	1	98	8.2	140	64	53	76	0	196						0	275						0							0							0	554
593	FU03	West Side	39	Female	Caucasian	142	554	11.1	144	90	65	141	1	98						0	196						0	275						0							0							0	554
593	FU04	West Side	39	Female	Caucasian	196	554	11.1	144	90	65	141	0	98						1	196	7.4	136	82	53	76	0	275						0							0							0	554
593	FU05	West Side	39	Female	Caucasian	245	554	11.1	144	90	65	141	0	98						1	196						0	275						0							0							0	554
593	FU06	West Side	39	Female	Caucasian	275	554	11.1	144	90	65	141	0	98						0	196						1	275	6.8	124	76	53	76	0							0							0	554
593	FU07	West Side	39	Female	Caucasian	338	554	11.1	144	90	65	141	0	98						0	196						1	275						0							0							0	554
593	FU08	West Side	39	Female	Caucasian	554	554	11.1	144	90	65	141	0	98						0	196						0	275						0							0							1	554
596	FU01	West Side	62	Female	Hispanic	56	540	8.7	152	86	55	71	0	177						0	247						0	331						0	385						0							0	540
596	FU02	West Side	62	Female	Hispanic	177	540	8.7	152	86	55	71	1	177	7.7	118	78	55	71	0	247						0	331						0	385						0							0	540
596	FU03	West Side	62	Female	Hispanic	247	540	8.7	152	86	55	71	0	177						1	247	7.4	158	88	55	71	0	331						0	385						0							0	540
596	FU04	West Side	62	Female	Hispanic	331	540	8.7	152	86	55	71	0	177						0	247						1	331	8.3	136	72	39	66	0	385						0							0	540
596	FU05	West Side	62	Female	Hispanic	385	540	8.7	152	86	55	71	0	177						0	247						0	331						1	385	8.3	136	72	39	66	0							0	540
596	FU06	West Side	62	Female	Hispanic	540	540	8.7	152	86	55	71	0	177						0	247						0	331						0	385						0							1	540
597	FU01	North Arlington	56	Male	Caucasian	161	1603	8.7	136	68	82	120	1	161	9.5	140	76	82	129	0	217						0	282						0							0	506						0
597	FU02	North Arlington	56	Male	Caucasian	217	1603	8.7	136	68	82	120	0	161						1	217	9.5	128	78	82	120	0	282						0							0	506						0
597	FU03	North Arlington	56	Male	Caucasian	282	1603	8.7	136	68	82	120	0	161						0	217						1	282	8.8	124	68	79	120	0							0	506						0
597	FU04	North Arlington	56	Male	Caucasian	506	1603	8.7	136	68	82	120	0	161						0	217						0	282						0							1	506	9.4	152	78	56	97	0
597	FU05	North Arlington	56	Male	Caucasian	632	1603	8.7	136	68	82	120	0	161						0	217						0	282						0							0	506						0
597	FU06	North Arlington	56	Male	Caucasian	896	1603	8.7	136	68	82	120	0	161						0	217						0	282						0							0	506						0
597	FU07	North Arlington	56	Male	Caucasian	945	1603	8.7	136	68	82	120	0	161						0	217						0	282						0							0	506						0
597	FU08	North Arlington	56	Male	Caucasian	1428	1603	8.7	136	68	82	120	0	161						0	217						0	282						0							0	506						0
597	FU09	North Arlington	56	Male	Caucasian	1498	1603	8.7	136	68	82	120	0	161						0	217						0	282						0							0	506						0
597	FU10	North Arlington	56	Male	Caucasian	1603	1603	8.7	136	68	82	120	0	161						0	217						0	282						0							0	506						0
598	FU01	North Arlington	36	Male	African American	887	887	15	127	94	130	114	0							0							0							0							0							0
599	FU01	North Arlington	52	Male	Hispanic	371	371	11.6	119	75	115	151	0							0							0							1	371	6.2	108	68	138	165	0							0
602	FU01	North Arlington	54	Female	Hispanic	105	105	12.8	119	79	58	89	1	105	13.4	113	76	58	89	0							0							0							0							0
611	FU01	West Side	61	Male	Hispanic	35	124	14	126	64	77	100	0	124						0							0							0							0							0
611	FU02	West Side	61	Male	Hispanic	77	124	14	126	64	77	100	0	124						0							0							0							0							0
611	FU03	West Side	61	Male	Hispanic	124	124	14	126	64	77	100	1	124	7.3	142	78	77	100	0							0							0							0							0
618	FU01	North Arlington	57	Male	African American	168	168	14	122	76	95	128	1	168	8.6	150	80	95	128	0							0							0							0							0
641	FU01	North Arlington	63	Male	African American	77	126	14	133	80	91	136	0							0							0							0							0							0
641	FU02	North Arlington	63	Male	African American	126	126	14	133	80	91	136	1							0							0							0							0							0
644	FU01	North Arlington	54	Male	African American	28	1461	14	160	100	131	164	0							0							0							0							0							0
644	FU02	North Arlington	54	Male	African American	82	1461	14	160	100	131	164	0							0							0							0							0							0
644	FU03	North Arlington	54	Male	African American	1461	1461	14	160	100	131	164	0							0							0							0							0							0
645	FU01	North Arlington	60	Male	African American	70	245	10.1	122	71	50	83	0							0	245						0							0							0							0
645	FU02	North Arlington	60	Male	African American	245	245	10.1	122	71	50	83	0							1	245	7.3	103	64	50	82	0							0							0							0
654	FU01	North Arlington	52	Female	Caucasian	43	336	14	114	78	62	105	0	119						0							0	336						0							0							0
654	FU02	North Arlington	52	Female	Caucasian	70	336	14	114	78	62	105	0	119						0							0	336						0							0							0
654	FU03	North Arlington	52	Female	Caucasian	119	336	14	114	78	62	105	1	119	7.1	96	67	62	105	0							0	336						0							0							0
654	FU04	North Arlington	52	Female	Caucasian	154	336	14	114	78	62	105	1	119						0							0	336						0							0							0
654	FU05	North Arlington	52	Female	Caucasian	336	336	14	114	78	62	105	0	119						0							1	336	7	130	73	62	105	0							0							0
658	FU01	North Arlington	43	Female	Caucasian	110	110	10.5	106	72		222	1	110	8.5	122	80	112	222	0							0							0							0							0
660	FU01	West Side	56	Female	Caucasian	63	706	8.9	116	64	61	115	0							0							0							0							0							0
660	FU02	West Side	56	Female	Caucasian	706	706	8.9	116	64	61	115	0							0							0							0							0							0
662	FU01	West Side	31	Female	Hispanic	163	1505	10.2	106	76	126		1	163	9.4	100	68	126		0							0	280						0							0	486						0	540
662	FU02	West Side	31	Female	Hispanic	280	1505	10.2	106	76	126		0	163						0							1	280	9.2	102	60	75	104	0							0	486						0	540
662	FU03	West Side	31	Female	Hispanic	336	1505	10.2	106	76	126		0	163						0							1	280						0							0	486						0	540
662	FU04	West Side	31	Female	Hispanic	486	1505	10.2	106	76	126		0	163						0							0	280						0							1	486	8.8	94	61	75	104	0	540
662	FU05	West Side	31	Female	Hispanic	540	1505	10.2	106	76	126		0	163						0							0	280						0							0	486						1	540
662	FU06	West Side	31	Female	Hispanic	645	1505	10.2	106	76	126		0	163						0							0	280						0							0	486						0	540
662	FU07	West Side	31	Female	Hispanic	715	1505	10.2	106	76	126		0	163						0							0	280						0							0	486						0	540
662	FU08	West Side	31	Female	Hispanic	743	1505	10.2	106	76	126		0	163						0							0	280						0							0	486						0	540
662	FU09	West Side	31	Female	Hispanic	1437	1505	10.2	106	76	126		0	163						0							0	280						0							0	486						0	540
662	FU10	West Side	31	Female	Hispanic	1505	1505	10.2	106	76	126		0	163						0							0	280						0							0	486						0	540
665	FU01	West Side	56	Female	Caucasian	47	1400	9.3	122	78	120		0	112						0	229						0	294						0							0	512						0	615
665	FU02	West Side	56	Female	Caucasian	112	1400	9.3	122	78	120		1	112	7.9	138	84	75	91	0	229						0	294						0							0	512						0	615
665	FU03	West Side	56	Female	Caucasian	168	1400	9.3	122	78	120		1	112						0	229						0	294						0							0	512						0	615
665	FU04	West Side	56	Female	Caucasian	229	1400	9.3	122	78	120		0	112						1	229	8.5	124	82	75	91	0	294						0							0	512						0	615
665	FU05	West Side	56	Female	Caucasian	294	1400	9.3	122	78	120		0	112						0	229						1	294	8.5	138	80	75	91	0							0	512						0	615
665	FU06	West Side	56	Female	Caucasian	357	1400	9.3	122	78	120		0	112						0	229						1	294						0							0	512						0	615
665	FU07	West Side	56	Female	Caucasian	512	1400	9.3	122	78	120		0	112						0	229						0	294						0							1	512	9.9	120	74	75	91	0	615
665	FU08	West Side	56	Female	Caucasian	615	1400	9.3	122	78	120		0	112						0	229						0	294						0							0	512						1	615
665	FU09	West Side	56	Female	Caucasian	657	1400	9.3	122	78	120		0	112						0	229						0	294						0							0	512						0	615
665	FU10	West Side	56	Female	Caucasian	740	1400	9.3	122	78	120		0	112						0	229						0	294						0							0	512						0	615
665	FU11	West Side	56	Female	Caucasian	782	1400	9.3	122	78	120		0	112						0	229						0	294						0							0	512						0	615
665	FU12	West Side	56	Female	Caucasian	852	1400	9.3	122	78	120		0	112						0	229						0	294						0							0	512						0	615
665	FU13	West Side	56	Female	Caucasian	894	1400	9.3	122	78	120		0	112						0	229						0	294						0							0	512						0	615
665	FU14	West Side	56	Female	Caucasian	1307	1400	9.3	122	78	120		0	112						0	229						0	294						0							0	512						0	615
665	FU15	West Side	56	Female	Caucasian	1337	1400	9.3	122	78	120		0	112						0	229						0	294						0							0	512						0	615
665	FU16	West Side	56	Female	Caucasian	1400	1400	9.3	122	78	120		0	112						0	229						0	294						0							0	512						0	615
668	FU01	West Side	62	Male	Caucasian	105	315	8.6	138	76	123	180	1	105	8.9	138	76	123	180	0							0	315						0							0							0
668	FU02	West Side	62	Male	Caucasian	152	315	8.6	138	76	123	180	1	105						0							0	315						0							0							0
668	FU03	West Side	62	Male	Caucasian	315	315	8.6	138	76	123	180	0	105						0							1	315	7	122	80	82	180	0							0							0
669	FU01	West Side	34	Male	Hispanic	154	154	8.1	133	84	101	134	1	154	7.3	135	80	88	134	0							0							0							0							0
672	FU01	West Side	57	Male	Caucasian	40	301	8.6	136	74	81	146	0	96						0	238						0	301						0							0							0
672	FU02	West Side	57	Male	Caucasian	96	301	8.6	136	74	81	146	1	96	8.1	146	84	81	146	0	238						0	301						0							0							0
672	FU03	West Side	57	Male	Caucasian	145	301	8.6	136	74	81	146	1	96						0	238						0	301						0							0							0
672	FU04	West Side	57	Male	Caucasian	238	301	8.6	136	74	81	146	0	96						1	238	7	138	78	81	146	0	301						0							0							0
672	FU05	West Side	57	Male	Caucasian	301	301	8.6	136	74	81	146	0	96						0	238						1	301	6.6	112	66	81	146	0							0							0
673	FU01	West Side	46	Male	Hispanic	387	387	12.3	108	76	81	165	0							0							0							1	387	12.3	98	64	81	165	0							0
675	FU01	West Side	47	Female	Caucasian	42	1465	8	162	104	104	226	0	163						0	210						0	331						0							0	486						0	540
675	FU02	West Side	47	Female	Caucasian	163	1465	8	162	104	104	226	1	163	9.9	110	80	104	226	0	210						0	331						0							0	486						0	540
675	FU03	West Side	47	Female	Caucasian	210	1465	8	162	104	104	226	0	163						1	210	7	124	80	52	226	0	331						0							0	486						0	540
675	FU04	West Side	47	Female	Caucasian	331	1465	8	162	104	104	226	0	163						0	210						1	331	7.4	132	78	52	226	0							0	486						0	540
675	FU05	West Side	47	Female	Caucasian	486	1465	8	162	104	104	226	0	163						0	210						0	331						0							1	486	7.7	134	78	52	226	0	540
675	FU06	West Side	47	Female	Caucasian	540	1465	8	162	104	104	226	0	163						0	210						0	331						0							0	486						1	540
675	FU07	West Side	47	Female	Caucasian	673	1465	8	162	104	104	226	0	163						0	210						0	331						0							0	486						0	540
675	FU08	West Side	47	Female	Caucasian	1465	1465	8	162	104	104	226	0	163						0	210						0	331						0							0	486						0	540
676	FU01	West Side	49	Male	African American	49	678	11.5	176	98	200	221	0							0							0							0							0							0
676	FU02	West Side	49	Male	African American	678	678	11.5	176	98	200	221	0							0							0							0							0							0
679	FU01	West Side	50	Male	Caucasian	37	163	8.2	156	86	126	184	0	163						0							0							0							0							0
679	FU02	West Side	50	Male	Caucasian	163	163	8.2	156	86	126	184	1	163	7	124	74	126	184	0							0							0							0							0
680	FU01	West Side	62	Female	Hispanic	198	459	12	142	68	113	68	0							1	198	11.2	120	64	113	68	0	303						0							0	459						0
680	FU02	West Side	62	Female	Hispanic	261	459	12	142	68	113	68	0							1	198						0	303						0							0	459						0
680	FU03	West Side	62	Female	Hispanic	303	459	12	142	68	113	68	0							0	198						1	303	10.8	118	54	113	68	0							0	459						0
680	FU04	West Side	62	Female	Hispanic	459	459	12	142	68	113	68	0							0	198						0	303						0							1	459	9.1	135	74	127	63	0
681	FU01	West Side	63	Male	Hispanic	28	833	11.2	132	76	65	193	0	168						0	217						0	317						0							0	472						0	575
681	FU02	West Side	63	Male	Hispanic	65	833	11.2	132	76	65	193	0	168						0	217						0	317						0							0	472						0	575
681	FU03	West Side	63	Male	Hispanic	168	833	11.2	132	76	65	193	1	168	10	128	74	52	77	0	217						0	317						0							0	472						0	575
681	FU04	West Side	63	Male	Hispanic	217	833	11.2	132	76	65	193	0	168						1	217	10	110	84	52	77	0	317						0							0	472						0	575
681	FU05	West Side	63	Male	Hispanic	266	833	11.2	132	76	65	193	0	168						1	217						0	317						0							0	472						0	575
681	FU06	West Side	63	Male	Hispanic	317	833	11.2	132	76	65	193	0	168						0	217						1	317	9.2	134	76	52	77	0							0	472						0	575
681	FU07	West Side	63	Male	Hispanic	472	833	11.2	132	76	65	193	0	168						0	217						0	317						0							1	472	9.4	128	76	65	77	0	575
681	FU08	West Side	63	Male	Hispanic	528	833	11.2	132	76	65	193	0	168						0	217						0	317						0							1	472						0	575
681	FU09	West Side	63	Male	Hispanic	533	833	11.2	132	76	65	193	0	168						0	217						0	317						0							1	472						0	575
681	FU10	West Side	63	Male	Hispanic	575	833	11.2	132	76	65	193	0	168						0	217						0	317						0							0	472						1	575
681	FU11	West Side	63	Male	Hispanic	631	833	11.2	132	76	65	193	0	168						0	217						0	317						0							0	472						0	575
681	FU12	West Side	63	Male	Hispanic	694	833	11.2	132	76	65	193	0	168						0	217						0	317						0							0	472						0	575
681	FU13	West Side	63	Male	Hispanic	728	833	11.2	132	76	65	193	0	168						0	217						0	317						0							0	472						0	575
681	FU14	West Side	63	Male	Hispanic	777	833	11.2	132	76	65	193	0	168						0	217						0	317						0							0	472						0	575
681	FU15	West Side	63	Male	Hispanic	833	833	11.2	132	76	65	193	0	168						0	217						0	317						0							0	472						0	575
686	FU01	West Side	44	Male	African American	35	437	11	158	82	113	122	0	149						0							0							0	437						0							0
686	FU02	West Side	44	Male	African American	149	437	11	158	82	113	122	1	149	7.5	140	82	113	122	0							0							0	437						0							0
686	FU03	West Side	44	Male	African American	437	437	11	158	82	113	122	0	149						0							0							1	437	7.8	178	88	41	53	0							0
688	FU01	West Side	57	Male	Other	56	175	12.9	132	76	156	140	0	105						0							0							0							0							0
688	FU02	West Side	57	Male	Other	105	175	12.9	132	76	156	140	1	105	8.6	130	80	156	140	0							0							0							0							0
688	FU03	West Side	57	Male	Other	175	175	12.9	132	76	156	140	1	105						0							0							0							0							0
714	FU01	West Side	26	Male	Hispanic	49	160	11.5	120	74	192	194	0	160						0							0							0							0							0
714	FU02	West Side	26	Male	Hispanic	160	160	11.5	120	74	192	194	1	160	9.9	113	76	192	194	0							0							0							0							0
715	FU01	West Side	56	Female	African American	35	1272	9.7	136	82	156	270	0	154						0	210						0							0							0	470						0	566
715	FU02	West Side	56	Female	African American	154	1272	9.7	136	82	156	270	1	154	9.2	158	90	101	127	0	210						0							0							0	470						0	566
715	FU03	West Side	56	Female	African American	210	1272	9.7	136	82	156	270	0	154						1	210	9.2	142	92	101	127	0							0							0	470						0	566
715	FU04	West Side	56	Female	African American	266	1272	9.7	136	82	156	270	0	154						1	210						0							0							0	470						0	566
715	FU05	West Side	56	Female	African American	470	1272	9.7	136	82	156	270	0	154						0	210						0							0							1	470	8.9	130	78	101	127	0	566
715	FU06	West Side	56	Female	African American	519	1272	9.7	136	82	156	270	0	154						0	210						0							0							1	470						0	566
715	FU07	West Side	56	Female	African American	566	1272	9.7	136	82	156	270	0	154						0	210						0							0							0	470						1	566
715	FU08	West Side	56	Female	African American	664	1272	9.7	136	82	156	270	0	154						0	210						0							0							0	470						0	566
715	FU09	West Side	56	Female	African American	1244	1272	9.7	136	82	156	270	0	154						0	210						0							0							0	470						0	566
715	FU10	West Side	56	Female	African American	1272	1272	9.7	136	82	156	270	0	154						0	210						0							0							0	470						0	566
716	FU01	West Side	50	Female	African American	245	1532	8.8	134	82	93	173	0							1	245	9.2	128	78	93	173	0	279						0							0	456						0
716	FU02	West Side	50	Female	African American	279	1532	8.8	134	82	93	173	0							0	245						1	279	9.2	108	70	93	173	0							0	456						0
716	FU03	West Side	50	Female	African American	456	1532	8.8	134	82	93	173	0							0	245						0	279						0							1	456	9.6	108	70	93	40	0
716	FU04	West Side	50	Female	African American	1461	1532	8.8	134	82	93	173	0							0	245						0	279						0							0	456						0
716	FU05	West Side	50	Female	African American	1532	1532	8.8	134	82	93	173	0							0	245						0	279						0							0	456						0
717	FU01	West Side	76	Male	Caucasian	47	665	10.2	136	60	54	111	0							0							0	294						0	447						0	503						0
717	FU02	West Side	76	Male	Caucasian	89	665	10.2	136	60	54	111	0							0							0	294						0	447						0	503						0
717	FU03	West Side	76	Male	Caucasian	294	665	10.2	136	60	54	111	0							0							1	294	7.2	190	74	54	111	0	447						0	503						0
717	FU04	West Side	76	Male	Caucasian	447	665	10.2	136	60	54	111	0							0							0	294						1	447	7.6	156	66	48	82	0	503						0
717	FU05	West Side	76	Male	Caucasian	503	665	10.2	136	60	54	111	0							0							0	294						0	447						1	503	8.2	138	60	48	91	0
717	FU06	West Side	76	Male	Caucasian	650	665	10.2	136	60	54	111	0							0							0	294						0	447						0	503						0
717	FU07	West Side	76	Male	Caucasian	665	665	10.2	136	60	54	111	0							0							0	294						0	447						0	503						0
722	FU01	West Side	61	Female	Hispanic	56	833	8.2	124	82	169	102	0	126						0							0							0							0	524						0
722	FU02	West Side	61	Female	Hispanic	126	833	8.2	124	82	169	102	1	126	6.6	104	68	84	102	0							0							0							0	524						0
722	FU03	West Side	61	Female	Hispanic	524	833	8.2	124	82	169	102	0	126						0							0							0							1	524	7.7	136	84	84	102	0
722	FU04	West Side	61	Female	Hispanic	636	833	8.2	124	82	169	102	0	126						0							0							0							0	524						0
722	FU05	West Side	61	Female	Hispanic	658	833	8.2	124	82	169	102	0	126						0							0							0							0	524						0
722	FU06	West Side	61	Female	Hispanic	679	833	8.2	124	82	169	102	0	126						0							0							0							0	524						0
722	FU07	West Side	61	Female	Hispanic	698	833	8.2	124	82	169	102	0	126						0							0							0							0	524						0
722	FU08	West Side	61	Female	Hispanic	741	833	8.2	124	82	169	102	0	126						0							0							0							0	524						0
722	FU09	West Side	61	Female	Hispanic	791	833	8.2	124	82	169	102	0	126						0							0							0							0	524						0
722	FU10	West Side	61	Female	Hispanic	805	833	8.2	124	82	169	102	0	126						0							0							0							0	524						0
722	FU11	West Side	61	Female	Hispanic	833	833	8.2	124	82	169	102	0	126						0							0							0							0	524						0
723	FU01	West Side	48	Female	Hispanic	472	519	13.7	122	76	123	162	0							0							0							0							1	472	12.3	130	88	148	162	0
723	FU02	West Side	48	Female	Hispanic	519	519	13.7	122	76	123	162	0							0							0							0							1	472						0
724	FU01	West Side	51	Male	African American	56	768	8.1	124	78	189	167	0	112						0	180						0	285						0	407						0	456						0	559
724	FU02	West Side	51	Male	African American	112	768	8.1	124	78	189	167	1	112	8.5	148	80	189	167	0	180						0	285						0	407						0	456						0	559
724	FU03	West Side	51	Male	African American	180	768	8.1	124	78	189	167	0	112						1	180	7.9	120	70	189	167	0	285						0	407						0	456						0	559
724	FU04	West Side	51	Male	African American	285	768	8.1	124	78	189	167	0	112						0	180						1	285	8.2	124	74	189	167	0	407						0	456						0	559
724	FU05	West Side	51	Male	African American	407	768	8.1	124	78	189	167	0	112						0	180						0	285						1	407	8.8	133	84	72	167	0	456						0	559
724	FU06	West Side	51	Male	African American	456	768	8.1	124	78	189	167	0	112						0	180						0	285						0	407						1	456	9.3	144	82	72	167	0	559
724	FU07	West Side	51	Male	African American	559	768	8.1	124	78	189	167	0	112						0	180						0	285						0	407						0	456						1	559
724	FU08	West Side	51	Male	African American	629	768	8.1	124	78	189	167	0	112						0	180						0	285						0	407						0	456						1	559
724	FU09	West Side	51	Male	African American	657	768	8.1	124	78	189	167	0	112						0	180						0	285						0	407						0	456						0	559
724	FU10	West Side	51	Male	African American	699	768	8.1	124	78	189	167	0	112						0	180						0	285						0	407						0	456						0	559
724	FU11	West Side	51	Male	African American	768	768	8.1	124	78	189	167	0	112						0	180						0	285						0	407						0	456						0	559
748	FU01	OCC	66	Female	African American	108	108	11.9	150	68	110		1							0							0							0							0							0
749	FU01	OCC	82	Male	African American	158	158	11.1	140	92	62		1	158	9.1	148	72	96		0							0							0							0							0
750	FU01	OCC	35	Male	African American	21	105	9.6	118	76	122		0	105						0							0							0							0							0
750	FU02	OCC	35	Male	African American	42	105	9.6	118	76	122		0	105						0							0							0							0							0
750	FU03	OCC	35	Male	African American	63	105	9.6	118	76	122		0	105						0							0							0							0							0
750	FU04	OCC	35	Male	African American	105	105	9.6	118	76	122		1	105	8.4	131	90	80		0							0							0							0							0
752	FU01	OCC	58	Male	Caucasian	28	284	11	124	82	69		0	109						0							0	284						0							0							0
752	FU02	OCC	58	Male	Caucasian	49	284	11	124	82	69		0	109						0							0	284						0							0							0
752	FU03	OCC	58	Male	Caucasian	77	284	11	124	82	69		0	109						0							0	284						0							0							0
752	FU04	OCC	58	Male	Caucasian	109	284	11	124	82	69		1	109	9.2	102	64	69		0							0	284						0							0							0
752	FU05	OCC	58	Male	Caucasian	144	284	11	124	82	69		1	109						0							0	284						0							0							0
752	FU06	OCC	58	Male	Caucasian	161	284	11	124	82	69		1	109						0							0	284						0							0							0
752	FU07	OCC	58	Male	Caucasian	284	284	11	124	82	69		0	109						0							1	284	8.3	104	59	69		0							0							0
753	FU01	OCC	68	Female	Caucasian	28	154	13.2	134	58	54		0	113						0							0							0							0							0
753	FU02	OCC	68	Female	Caucasian	56	154	13.2	134	58	54		0	113						0							0							0							0							0
753	FU03	OCC	68	Female	Caucasian	88	154	13.2	134	58	54		0	113						0							0							0							0							0
753	FU04	OCC	68	Female	Caucasian	113	154	13.2	134	58	54		1	113		130	68	54		0							0							0							0							0
753	FU05	OCC	68	Female	Caucasian	154	154	13.2	134	58	54		1	113						0							0							0							0							0
757	FU01	OCC	52	Female	African American	21	116	8.7	124	67	137		0	116						0							0							0							0							0
757	FU02	OCC	52	Female	African American	70	116	8.7	124	67	137		0	116						0							0							0							0							0
757	FU03	OCC	52	Female	African American	116	116	8.7	124	67	137		1	116	7.2	142	74	137		0							0							0							0							0
758	FU01	OCC	57	Female	Caucasian	70	91	10.5	121	83	126		0	91						0							0							0							0							0
758	FU02	OCC	57	Female	Caucasian	91	91	10.5	121	83	126		1	91	9.8	139	87	126		0							0							0							0							0
759	FU01	OCC	51	Female	African American	21	214	9.3	152	85	76		0	137						0	182						0							0							0							0
759	FU02	OCC	51	Female	African American	53	214	9.3	152	85	76		0	137						0	182						0							0							0							0
759	FU03	OCC	51	Female	African American	67	214	9.3	152	85	76		0	137						0	182						0							0							0							0
759	FU04	OCC	51	Female	African American	81	214	9.3	152	85	76		0	137						0	182						0							0							0							0
759	FU05	OCC	51	Female	African American	137	214	9.3	152	85	76		1	137		140	90	43		0	182						0							0							0							0
759	FU06	OCC	51	Female	African American	151	214	9.3	152	85	76		1	137						0	182						0							0							0							0
759	FU07	OCC	51	Female	African American	182	214	9.3	152	85	76		0	137						1	182		140	90	43		0							0							0							0
759	FU08	OCC	51	Female	African American	214	214	9.3	152	85	76		0	137						1	182						0							0							0							0
760	FU01	OCC	55	Female	Hispanic	277	277	11.1	149	78	110		0							0							1							0							0							0
761	FU02	OCC	61	Male	Caucasian	102	136	10.6	95	58			1	102	12	125	77			0							0							0							0							0
761	FU03	OCC	61	Male	Caucasian	136	136	10.6	95	58			1	102						0							0							0							0							0
762	FU01	OCC	52	Female	Caucasian	41	111	9.8	138	85	173		0	111						0							0							0							0							0
762	FU02	OCC	52	Female	Caucasian	52	111	9.8	138	85	173		0	111						0							0							0							0							0
762	FU03	OCC	52	Female	Caucasian	73	111	9.8	138	85	173		0	111						0							0							0							0							0
762	FU04	OCC	52	Female	Caucasian	111	111	9.8	138	85	173		1	111		137	89	173		0							0							0							0							0
764	FU01	OCC	70	Male	Caucasian	14	158	9.9	127	64	140		0	109						0							0							0							0							0
764	FU02	OCC	70	Male	Caucasian	35	158	9.9	127	64	140		0	109						0							0							0							0							0
764	FU03	OCC	70	Male	Caucasian	84	158	9.9	127	64	140		0	109						0							0							0							0							0
764	FU04	OCC	70	Male	Caucasian	109	158	9.9	127	64	140		1	109	7	128	62			0							0							0							0							0
764	FU05	OCC	70	Male	Caucasian	158	158	9.9	127	64	140		1	109						0							0							0							0							0
765	FU01	OCC	59	Female	African American	13	153	8.8	144	75	78		0	125						0							0							0							0							0
765	FU02	OCC	59	Female	African American	41	153	8.8	144	75	78		0	125						0							0							0							0							0
765	FU03	OCC	59	Female	African American	80	153	8.8	144	75	78		0	125						0							0							0							0							0
765	FU04	OCC	59	Female	African American	125	153	8.8	144	75	78		1	125	8.6	137	80	78		0							0							0							0							0
765	FU05	OCC	59	Female	African American	153	153	8.8	144	75	78		1	125						0							0							0							0							0
768	FU01	OCC	36	Female	African American	186	186	11.8	134	93			0							1							0							0							0							0
779	FU01	OCC	47	Male	African American	266	266	11.1	133	74			0							1	266	8.3	134	90			0							0							0							0
781	FU01	OCC	44	Female	African American	197	197	12.9	123	87	107		0							1	197	7.6	119	76	107		0							0							0							0
782	FU01	OCC	72	Female	African American	143	143	8.3	143	75	48		1	143	7.5	124	66	96		0							0							0							0							0
784	FU01	OCC	59	Female	African American	7	153	10.3	172	80	116		0	153						0							0							0							0							0
784	FU02	OCC	59	Female	African American	153	153	10.3	172	80	116		1	153	8.9	124	84	116		0							0							0							0							0
791	FU01	West Side	72	Female	Hispanic	236	236	9.5	178	92	131	188	0							1	236	9.4	168	86	72	132	0							0							0							0
792	FU01	West Side	42	Male	Caucasian	49	154	8.2	152	84	28	139	0	103						0							0							0							0							0
792	FU02	West Side	42	Male	Caucasian	103	154	8.2	152	84	28	139	1	103	9.2	142	90	28	139	0							0							0							0							0
792	FU03	West Side	42	Male	Caucasian	154	154	8.2	152	84	28	139	1	103						0							0							0							0							0
796	FU01	West Side	67	Female	Hispanic	93	93	9.1	115	54			1	93	8	115	54			0							0							0							0							0
797	FU01	West Side	65	Female	African American	42	203	9.1	136	74	69	83	0	140						0	203						0							0							0							0
797	FU02	West Side	65	Female	African American	140	203	9.1	136	74	69	83	1	140	8.2	132	78	69	83	0	203						0							0							0							0
797	FU03	West Side	65	Female	African American	203	203	9.1	136	74	69	83	0	140						1	203	8.8	128	84	72	85	0							0							0							0
799	FU01	West Side	37	Female	African American	63	203	11.7	152	98	83	95	0	105						0	203						0							0							0							0
799	FU02	West Side	37	Female	African American	105	203	11.7	152	98	83	95	1	105	9.3	140	92	83	95	0	203						0							0							0							0
799	FU03	West Side	37	Female	African American	154	203	11.7	152	98	83	95	1	105						0	203						0							0							0							0
799	FU04	West Side	37	Female	African American	203	203	11.7	152	98	83	95	0	105						1	203	9.1	152	102	83	95	0							0							0							0
800	FU01	West Side	35	Female	Hispanic	42	112	11.5	122	86	88	104	0	112						0							0							0							0							0
800	FU02	West Side	35	Female	Hispanic	112	112	11.5	122	86	88	104	1	112	5.8	122	78	88	104	0							0							0							0							0
801	FU01	West Side	53	Female	Hispanic	42	1517	12.9	138	82	105		0	98						0	203						0							0	419						0	475						0	601
801	FU02	West Side	53	Female	Hispanic	98	1517	12.9	138	82	105		1	98	9.8	132	78	105		0	203						0							0	419						0	475						0	601
801	FU03	West Side	53	Female	Hispanic	147	1517	12.9	138	82	105		1	98						0	203						0							0	419						0	475						0	601
801	FU04	West Side	53	Female	Hispanic	203	1517	12.9	138	82	105		0	98						1	203	8.4	128	66	94	108	0							0	419						0	475						0	601
801	FU05	West Side	53	Female	Hispanic	259	1517	12.9	138	82	105		0	98						1	203						0							0	419						0	475						0	601
801	FU06	West Side	53	Female	Hispanic	419	1517	12.9	138	82	105		0	98						0	203						0							1	419	8.3	114	72	94	108	0	475						0	601
801	FU07	West Side	53	Female	Hispanic	475	1517	12.9	138	82	105		0	98						0	203						0							0	419						1	475	8.4	126	68	86	75	0	601
801	FU08	West Side	53	Female	Hispanic	538	1517	12.9	138	82	105		0	98						0	203						0							0	419						1	475						0	601
801	FU09	West Side	53	Female	Hispanic	601	1517	12.9	138	82	105		0	98						0	203						0							0	419						0	475						1	601
801	FU10	West Side	53	Female	Hispanic	671	1517	12.9	138	82	105		0	98						0	203						0							0	419						0	475						0	601
801	FU11	West Side	53	Female	Hispanic	742	1517	12.9	138	82	105		0	98						0	203						0							0	419						0	475						0	601
801	FU12	West Side	53	Female	Hispanic	798	1517	12.9	138	82	105		0	98						0	203						0							0	419						0	475						0	601
801	FU13	West Side	53	Female	Hispanic	1489	1517	12.9	138	82	105		0	98						0	203						0							0	419						0	475						0	601
801	FU14	West Side	53	Female	Hispanic	1517	1517	12.9	138	82	105		0	98						0	203						0							0	419						0	475						0	601
810	FU01	West Side	59	Female	Caucasian	188	188	10.8	116	70	181	200	0							1							0							0							0							0
829	FU01	West Side	41	Male	African American	44	428	11	138	86	131	173	0	100						0	189						0	346						0	428						0							0
829	FU02	West Side	41	Male	African American	100	428	11	138	86	131	173	1	100	9.4	136	86	131	173	0	189						0	346						0	428						0							0
829	FU03	West Side	41	Male	African American	140	428	11	138	86	131	173	1	100						0	189						0	346						0	428						0							0
829	FU04	West Side	41	Male	African American	189	428	11	138	86	131	173	0	100						1	189	9.7	120	80	131	173	0	346						0	428						0							0
829	FU05	West Side	41	Male	African American	346	428	11	138	86	131	173	0	100						0	189						1	346	10.7	137	79	131	173	0	428						0							0
829	FU06	West Side	41	Male	African American	428	428	11	138	86	131	173	0	100						0	189						0	346						1	428	10.7	132	86	65	173	0							0
830	FU01	West Side	61	Male	Caucasian	133	133	12.5	138	88	105	248	1	133	7.4	178	86	89	248	0							0							0							0							0
831	FU01	West Side	57	Female	African American	35	1498	11.3	146	79	132	172	0	91						0							0							0	370						0	461						0	566
831	FU02	West Side	57	Female	African American	91	1498	11.3	146	79	132	172	1	91	9.5	140	74	132	172	0							0							0	370						0	461						0	566
831	FU03	West Side	57	Female	African American	370	1498	11.3	146	79	132	172	0	91						0							0							1	370	11.3	166	82	159	173	0	461						0	566
831	FU04	West Side	57	Female	African American	461	1498	11.3	146	79	132	172	0	91						0							0							0	370						1	461	13.1	152	80	157	172	0	566
831	FU05	West Side	57	Female	African American	566	1498	11.3	146	79	132	172	0	91						0							0							0	370						0	461						1	566
831	FU06	West Side	57	Female	African American	664	1498	11.3	146	79	132	172	0	91						0							0							0	370						0	461						0	566
831	FU07	West Side	57	Female	African American	1498	1498	11.3	146	79	132	172	0	91						0							0							0	370						0	461						0	566
832	FU01	West Side	51	Male	African American	161	1458	9	152	98	90	117	1	161	7.6	168	88	90	117	0	224						0							0	381						0							0
832	FU02	West Side	51	Male	African American	224	1458	9	152	98	90	117	0	161						1	224	7.6	168	88	91	117	0							0	381						0							0
832	FU03	West Side	51	Male	African American	381	1458	9	152	98	90	117	0	161						0	224						0							1	381	8.5	148	78	91	117	0							0
832	FU04	West Side	51	Male	African American	428	1458	9	152	98	90	117	0	161						0	224						0							1	381						0							0
832	FU05	West Side	51	Male	African American	1288	1458	9	152	98	90	117	0	161						0	224						0							0	381						0							0
832	FU06	West Side	51	Male	African American	1353	1458	9	152	98	90	117	0	161						0	224						0							0	381						0							0
832	FU07	West Side	51	Male	African American	1430	1458	9	152	98	90	117	0	161						0	224						0							0	381						0							0
832	FU08	West Side	51	Male	African American	1458	1458	9	152	98	90	117	0	161						0	224						0							0	381						0							0
833	FU01	West Side	49	Female	African American	180	748	13.8	168	98	94	122	0							1	180	10.7	210	108	94	122	0							0							0							0
833	FU02	West Side	49	Female	African American	748	748	13.8	168	98	94	122	0							0	180						0							0							0							0
840	FU01	North Arlington	44	Female	Hispanic	119	392	10.7	118	66	128	191	1	119	10.7	135	68	128	191	0							0	329						0	392						0							0
840	FU02	North Arlington	44	Female	Hispanic	159	392	10.7	118	66	128	191	1	119						0							0	329						0	392						0							0
840	FU03	North Arlington	44	Female	Hispanic	329	392	10.7	118	66	128	191	0	119						0							1	329	8.9	108	70	128	191	0	392						0							0
840	FU04	North Arlington	44	Female	Hispanic	392	392	10.7	118	66	128	191	0	119						0							0	329						1	392	8.9	118	78	91	139	0							0
842	FU01	West Side	49	Female	African American	110	173	8.5	142	92	147	219	1	110	7.8	118	84	87	132	0							0							0							0							0
842	FU02	West Side	49	Female	African American	173	173	8.5	142	92	147	219	1	110						0							0							0							0							0
844	FU01	West Side	45	Male	Caucasian	14	117	12.1	128	74	122	142	0	117						0							0							0							0							0
844	FU02	West Side	45	Male	Caucasian	68	117	12.1	128	74	122	142	0	117						0							0							0							0							0
844	FU03	West Side	45	Male	Caucasian	117	117	12.1	128	74	122	142	1	117	10.7	132	68	122	142	0							0							0							0							0
846	FU01	North Arlington	63	Female	African American	63	357	16	120	70	70	99	0	166						0							0	308						0							0							0
846	FU02	North Arlington	63	Female	African American	166	357	16	120	70	70	99	1	166	14	138	68	70	99	0							0	308						0							0							0
846	FU03	North Arlington	63	Female	African American	308	357	16	120	70	70	99	0	166						0							1	308	12			70	99	0							0							0
846	FU04	North Arlington	63	Female	African American	357	357	16	120	70	70	99	0	166						0							1	308						0							0							0
848	FU01	North Arlington	39	Female	Caucasian	182	581	8.9	122	70	60	89	0							1	182	7.5	110	70	60	89	0	273						0	385						0	455						0	581
848	FU02	North Arlington	39	Female	Caucasian	273	581	8.9	122	70	60	89	0							0	182						1	273	7.5	130	74	60	89	0	385						0	455						0	581
848	FU03	North Arlington	39	Female	Caucasian	385	581	8.9	122	70	60	89	0							0	182						0	273						1	385	8	138	76	60	89	0	455						0	581
848	FU04	North Arlington	39	Female	Caucasian	455	581	8.9	122	70	60	89	0							0	182						0	273						0	385						1	455	6.9	113	63	60	84	0	581
848	FU05	North Arlington	39	Female	Caucasian	581	581	8.9	122	70	60	89	0							0	182						0	273						0	385						0	455						1	581
849	FU01	North Arlington	62	Male	African American	72	904	12.1	140	140	80	49	0	142						0	219						0	338						0							0	499						0
849	FU02	North Arlington	62	Male	African American	142	904	12.1	140	140	80	49	1	142	10.2	130	78	41	49	0	219						0	338						0							0	499						0
849	FU03	North Arlington	62	Male	African American	219	904	12.1	140	140	80	49	0	142						1	219	10.2	150	90	41	49	0	338						0							0	499						0
849	FU04	North Arlington	62	Male	African American	338	904	12.1	140	140	80	49	0	142						0	219						1	338	8.1	140	70	41	49	0							0	499						0
849	FU05	North Arlington	62	Male	African American	499	904	12.1	140	140	80	49	0	142						0	219						0	338						0							1	499	9.9	178	102	42	49	0
849	FU06	North Arlington	62	Male	African American	672	904	12.1	140	140	80	49	0	142						0	219						0	338						0							0	499						0
849	FU07	North Arlington	62	Male	African American	764	904	12.1	140	140	80	49	0	142						0	219						0	338						0							0	499						0
849	FU08	North Arlington	62	Male	African American	826	904	12.1	140	140	80	49	0	142						0	219						0	338						0							0	499						0
849	FU09	North Arlington	62	Male	African American	904	904	12.1	140	140	80	49	0	142						0	219						0	338						0							0	499						0
851	FU01	West Side	48	Female	Hispanic	49	176	9.5	108	74	65	98	0	176						0							0							0							0							0
851	FU02	West Side	48	Female	Hispanic	176	176	9.5	108	74	65	98	1	176	8.8	134	80	65	98	0							0							0							0							0
852	FU01	West Side	56	Female	African American	63	128	10.5	120	70	87	156	0	128						0							0							0							0							0
852	FU02	West Side	56	Female	African American	128	128	10.5	120	70	87	156	1	128	6.6	124	76	87	156	0							0							0							0							0
853	FU01	West Side	56	Female	Hispanic	70	133	8.3	120	80	132		0	133						0							0							0							0							0
853	FU02	West Side	56	Female	Hispanic	133	133	8.3	120	80	132		1	133	8.9	124	74	132		0							0							0							0							0
854	FU01	West Side	54	Male	Caucasian	56	309	12	140	98	64	142	0	98						0							0	309						0							0							0
854	FU02	West Side	54	Male	Caucasian	98	309	12	140	98	64	142	1	98	8.5	120	82	64	142	0							0	309						0							0							0
854	FU03	West Side	54	Male	Caucasian	309	309	12	140	98	64	142	0	98						0							1	309	10.1	126	87	64	142	0							0							0
858	FU01	West Side	61	Male	Hispanic	35	239	14	134	76	157	198	0							0	239						0							0							0							0
858	FU02	West Side	61	Male	Hispanic	239	239	14	134	76	157	198	0							1	239	10.9	122	78	148	210	0							0							0							0
860	FU01	North Arlington	43	Female	Hispanic	469	469	11.2	130	85	159	162	0							0							0							0							1	469	7.9	144	72	138	158	0
862	FU01	North Arlington	57	Female	Caucasian	56	184	9.8	139	82			0	98						0	184						0							0							0							0
862	FU02	North Arlington	57	Female	Caucasian	98	184	9.8	139	82			1	98	7.9	138	82	64	143	0	184						0							0							0							0
862	FU03	North Arlington	57	Female	Caucasian	184	184	9.8	139	82			0	98						1	184	7.9	122	80	64	143	0							0							0							0
865	FU01	North Arlington	57	Male	African American	63	727	8.4	139	80	132	169	0							0							0	357						0							0	455						0	551
865	FU02	North Arlington	57	Male	African American	357	727	8.4	139	80	132	169	0							0							1	357	9	122	79	63	107	0							0	455						0	551
865	FU03	North Arlington	57	Male	African American	455	727	8.4	139	80	132	169	0							0							0	357						0							1	455	6.9	113	70	63	107	0	551
865	FU04	North Arlington	57	Male	African American	551	727	8.4	139	80	132	169	0							0							0	357						0							0	455						1	551
865	FU05	North Arlington	57	Male	African American	670	727	8.4	139	80	132	169	0							0							0	357						0							0	455						0	551
865	FU06	North Arlington	57	Male	African American	727	727	8.4	139	80	132	169	0							0							0	357						0							0	455						0	551
867	FU01	West Side	52	Female	Caucasian	92	148	8.7	146	94	94	105	1	92	8.4	136	90	94	105	0							0							0							0							0
867	FU02	West Side	52	Female	Caucasian	148	148	8.7	146	94	94	105	1	92						0							0							0							0							0
868	FU01	West Side	57	Male	Caucasian	176	176	9.7	140	90	205	195	1	176	9.5	151	94	205	195	0							0							0							0							0
869	FU01	West Side	58	Female	Caucasian	63	594	12.6	160	100	148	189	0							0							0							0							0							0	594
869	FU02	West Side	58	Female	Caucasian	594	594	12.6	160	100	148	189	0							0							0							0							0							1	594
870	FU01	West Side	59	Male	Hispanic	49	356	11.9	128	72	61	100	0							0							0	356						0							0							0
870	FU02	West Side	59	Male	Hispanic	89	356	11.9	128	72	61	100	0							0							0	356						0							0							0
870	FU03	West Side	59	Male	Hispanic	356	356	11.9	128	72	61	100	0							0							1	356	7.2	152	84	61	100	0							0							0
871	FU01	West Side	30	Male	African American	112	112	9.9	108	52	141	173	1	112	9.9	92	56	141	173	0							0							0							0							0
872	FU01	West Side	61	Male	Caucasian	65	1430	8.9	140	90	83	78	0	121						0							0	281						0	365						0	456						0	581
872	FU02	West Side	61	Male	Caucasian	121	1430	8.9	140	90	83	78	1	121	7.7	105	72	58	97	0							0	281						0	365						0	456						0	581
872	FU03	West Side	61	Male	Caucasian	281	1430	8.9	140	90	83	78	0	121						0							1	281	9.4	118	77	89	97	0	365						0	456						0	581
872	FU04	West Side	61	Male	Caucasian	318	1430	8.9	140	90	83	78	0	121						0							1	281						0	365						0	456						0	581
872	FU05	West Side	61	Male	Caucasian	365	1430	8.9	140	90	83	78	0	121						0							0	281						1	365	10.6	142	88	89	149	0	456						0	581
872	FU06	West Side	61	Male	Caucasian	414	1430	8.9	140	90	83	78	0	121						0							0	281						1	365						0	456						0	581
872	FU07	West Side	61	Male	Caucasian	456	1430	8.9	140	90	83	78	0	121						0							0	281						0	365						1	456	13.4	128	86	78	121	0	581
872	FU08	West Side	61	Male	Caucasian	512	1430	8.9	140	90	83	78	0	121						0							0	281						0	365						1	456						0	581
872	FU09	West Side	61	Male	Caucasian	581	1430	8.9	140	90	83	78	0	121						0							0	281						0	365						0	456						1	581
872	FU10	West Side	61	Male	Caucasian	632	1430	8.9	140	90	83	78	0	121						0							0	281						0	365						0	456						0	581
872	FU11	West Side	61	Male	Caucasian	1386	1430	8.9	140	90	83	78	0	121						0							0	281						0	365						0	456						0	581
872	FU12	West Side	61	Male	Caucasian	1402	1430	8.9	140	90	83	78	0	121						0							0	281						0	365						0	456						0	581
872	FU13	West Side	61	Male	Caucasian	1430	1430	8.9	140	90	83	78	0	121						0							0	281						0	365						0	456						0	581
873	FU01	West Side	43	Male	Hispanic	72	295	11.8	138	88	135	180	0	141						0							0	295						0							0							0
873	FU02	West Side	43	Male	Hispanic	141	295	11.8	138	88	135	180	1	141	8.4	138	82	135	180	0							0	295						0							0							0
873	FU03	West Side	43	Male	Hispanic	295	295	11.8	138	88	135	180	0	141						0							1	295	9.6	126	88	135	180	0							0							0
875	FU01	West Side	53	Female	Caucasian	573	881	10.8	99	64	121	160	0							0							0							0							0							1	573
875	FU02	West Side	53	Female	Caucasian	713	881	10.8	99	64	121	160	0							0							0							0							0							0	573
875	FU03	West Side	53	Female	Caucasian	832	881	10.8	99	64	121	160	0							0							0							0							0							0	573
875	FU04	West Side	53	Female	Caucasian	881	881	10.8	99	64	121	160	0							0							0							0							0							0	573
884	FU01	North Arlington	47	Female	African American	42	861	12.5	128	82	134	140	0	93						0							0							0							0							0
884	FU02	North Arlington	47	Female	African American	93	861	12.5	128	82	134	140	1	93	11.3	118	68	134	140	0							0							0							0							0
884	FU03	North Arlington	47	Female	African American	630	861	12.5	128	82	134	140	0	93						0							0							0							0							0
884	FU04	North Arlington	47	Female	African American	679	861	12.5	128	82	134	140	0	93						0							0							0							0							0
884	FU05	North Arlington	47	Female	African American	735	861	12.5	128	82	134	140	0	93						0							0							0							0							0
884	FU06	North Arlington	47	Female	African American	861	861	12.5	128	82	134	140	0	93						0							0							0							0							0
885	FU01	North Arlington	59	Male	Caucasian	28	119	8.8	95	60	75	95	0	119						0							0							0							0							0
885	FU02	North Arlington	59	Male	Caucasian	119	119	8.8	95	60	75	95	1	119	8.1	120	58	75	95	0							0							0							0							0
887	FU01	North Arlington	59	Female	African American	91	1106	9.6	122	78	124	128	1	91	7.3	126	70	119	136	0	219						0	303						0	380						0	525						0
887	FU02	North Arlington	59	Female	African American	219	1106	9.6	122	78	124	128	0	91						1	219	7.6	138	78	119	136	0	303						0	380						0	525						0
887	FU03	North Arlington	59	Female	African American	303	1106	9.6	122	78	124	128	0	91						0	219						1	303	7.9	130	64	119	136	0	380						0	525						0
887	FU04	North Arlington	59	Female	African American	380	1106	9.6	122	78	124	128	0	91						0	219						0	303						1	380	7.3			119	136	0	525						0
887	FU05	North Arlington	59	Female	African American	525	1106	9.6	122	78	124	128	0	91						0	219						0	303						0	380						1	525	7.4	110	60	140	136	0
887	FU06	North Arlington	59	Female	African American	638	1106	9.6	122	78	124	128	0	91						0	219						0	303						0	380						0	525						0
887	FU07	North Arlington	59	Female	African American	707	1106	9.6	122	78	124	128	0	91						0	219						0	303						0	380						0	525						0
887	FU08	North Arlington	59	Female	African American	840	1106	9.6	122	78	124	128	0	91						0	219						0	303						0	380						0	525						0
887	FU09	North Arlington	59	Female	African American	903	1106	9.6	122	78	124	128	0	91						0	219						0	303						0	380						0	525						0
887	FU10	North Arlington	59	Female	African American	1106	1106	9.6	122	78	124	128	0	91						0	219						0	303						0	380						0	525						0
889	FU01	West Side	54	Female	Hispanic	51	451	8.6	122	84	84		0	100						0							0	344						0							0	451						0
889	FU02	West Side	54	Female	Hispanic	100	451	8.6	122	84	84		1	100	7.6	126	84	84		0							0	344						0							0	451						0
889	FU03	West Side	54	Female	Hispanic	344	451	8.6	122	84	84		0	100						0							1	344	8.7	118	72	84		0							0	451						0
889	FU04	West Side	54	Female	Hispanic	451	451	8.6	122	84	84		0	100						0							0	344						0							1	451	7.3	109	76	76	102	0
891	FU01	West Side	61	Female	African American	42	646	8.3	140	86	79	128	0	126						0							0							0	365						0	477						0	548
891	FU02	West Side	61	Female	African American	77	646	8.3	140	86	79	128	0	126						0							0							0	365						0	477						0	548
891	FU03	West Side	61	Female	African American	126	646	8.3	140	86	79	128	1	126	10.2	138	82	79	128	0							0							0	365						0	477						0	548
891	FU04	West Side	61	Female	African American	365	646	8.3	140	86	79	128	0	126						0							0							1	365	8.6	134	82	106	118	0	477						0	548
891	FU05	West Side	61	Female	African American	402	646	8.3	140	86	79	128	0	126						0							0							1	365						0	477						0	548
891	FU06	West Side	61	Female	African American	477	646	8.3	140	86	79	128	0	126						0							0							0	365						1	477	8.7	148	80	106	118	0	548
891	FU07	West Side	61	Female	African American	506	646	8.3	140	86	79	128	0	126						0							0							0	365						1	477						0	548
891	FU08	West Side	61	Female	African American	548	646	8.3	140	86	79	128	0	126						0							0							0	365						0	477						1	548
891	FU09	West Side	61	Female	African American	646	646	8.3	140	86	79	128	0	126						0							0							0	365						0	477						0	548
892	FU01	West Side	63	Male	Hispanic	58	267	14	120	76	101		0	114						0	267						0							0							0							0
892	FU02	West Side	63	Male	Hispanic	114	267	14	120	76	101		1	114	9.4	124	88	101		0	267						0							0							0							0
892	FU03	West Side	63	Male	Hispanic	267	267	14	120	76	101		0	114						1	267	8.6	118	73	80	94	0							0							0							0
893	FU01	West Side	46	Female	Hispanic	271	271	14	146	78	99	142	0							0							1	271	12	154	80	99	142	0							0							0
894	FU01	West Side	63	Female	Caucasian	63	267	10.3	100	72	49	56	0	118						0	267						0							0							0							0
894	FU02	West Side	63	Female	Caucasian	118	267	10.3	100	72	49	56	1	118	9.2	112	80	67	56	0	267						0							0							0							0
894	FU03	West Side	63	Female	Caucasian	267	267	10.3	100	72	49	56	0	118						1	267	5.9	132	83	67	90	0							0							0							0
895	FU01	West Side	61	Female	African American	21	671	14	160	84	52	106	0	98						0							0	281						0							0	489						0	629
895	FU02	West Side	61	Female	African American	98	671	14	160	84	52	106	1	98	7.3	138	84	94	106	0							0	281						0							0	489						0	629
895	FU03	West Side	61	Female	African American	281	671	14	160	84	52	106	0	98						0							1	281	8.4	150	86	91	104	0							0	489						0	629
895	FU04	West Side	61	Female	African American	358	671	14	160	84	52	106	0	98						0							1	281						0							0	489						0	629
895	FU05	West Side	61	Female	African American	489	671	14	160	84	52	106	0	98						0							0	281						0							1	489	7.3	148	82	91	114	0	629
895	FU06	West Side	61	Female	African American	537	671	14	160	84	52	106	0	98						0							0	281						0							1	489						0	629
895	FU07	West Side	61	Female	African American	629	671	14	160	84	52	106	0	98						0							0	281						0							0	489						1	629
895	FU08	West Side	61	Female	African American	671	671	14	160	84	52	106	0	98						0							0	281						0							0	489						0	629
897	FU01	West Side	61	Male	Other	349	1365	9.6	128	74	106	89	0							0							1	349	10.9	136	82	116	137	0							0							0
897	FU02	West Side	61	Male	Other	636	1365	9.6	128	74	106	89	0							0							0	349						0							0							0
897	FU03	West Side	61	Male	Other	1365	1365	9.6	128	74	106	89	0							0							0	349						0							0							0
899	FU01	West Side	48	Female	Other	49	596	12.1	140	78	102	109	0							0	218						0	276						0	379						0	505						0	596
899	FU02	West Side	48	Female	Other	78	596	12.1	140	78	102	109	0							0	218						0	276						0	379						0	505						0	596
899	FU03	West Side	48	Female	Other	218	596	12.1	140	78	102	109	0							1	218	10.8	142	87	158	109	0	276						0	379						0	505						0	596
899	FU04	West Side	48	Female	Other	239	596	12.1	140	78	102	109	0							1	218						0	276						0	379						0	505						0	596
899	FU05	West Side	48	Female	Other	276	596	12.1	140	78	102	109	0							0	218						1	276	9	146	70	158	109	0	379						0	505						0	596
899	FU06	West Side	48	Female	Other	318	596	12.1	140	78	102	109	0							0	218						1	276						0	379						0	505						0	596
899	FU07	West Side	48	Female	Other	379	596	12.1	140	78	102	109	0							0	218						0	276						1	379	7.8	136	76	158	109	0	505						0	596
899	FU08	West Side	48	Female	Other	449	596	12.1	140	78	102	109	0							0	218						0	276						1	379						0	505						0	596
899	FU09	West Side	48	Female	Other	505	596	12.1	140	78	102	109	0							0	218						0	276						0	379						1	505	7	137	83	135	177	0	596
899	FU10	West Side	48	Female	Other	596	596	12.1	140	78	102	109	0							0	218						0	276						0	379						0	505						1	596
904	FU01	West Side	43	Male	Hispanic	49	283	11	120	70	111	108	0	91						0							0	283						0							0							0
904	FU02	West Side	43	Male	Hispanic	91	283	11	120	70	111	108	1	91	10.9	106	68	111	108	0							0	283						0							0							0
904	FU03	West Side	43	Male	Hispanic	283	283	11	120	70	111	108	0	91						0							1	283	7.2	144	80	111	108	0							0							0
906	FU01	North Arlington	45	Male	African American	37	310	9.7	130	78		162	0							0	205						0	289						0							0							0
906	FU02	North Arlington	45	Male	African American	205	310	9.7	130	78		162	0							1	205	9.5			27	91	0	289						0							0							0
906	FU03	North Arlington	45	Male	African American	261	310	9.7	130	78		162	0							1	205						0	289						0							0							0
906	FU04	North Arlington	45	Male	African American	289	310	9.7	130	78		162	0							0	205						1	289	10.8	120	80	27	91	0							0							0
906	FU05	North Arlington	45	Male	African American	310	310	9.7	130	78		162	0							0	205						1	289						0							0							0
910	FU01	West Side	60	Male	African American	9	896	13.1	96	74	88	120	0							0							0							0							0							0	566
910	FU02	West Side	60	Male	African American	566	896	13.1	96	74	88	120	0							0							0							0							0							1	566
910	FU03	West Side	60	Male	African American	594	896	13.1	96	74	88	120	0							0							0							0							0							1	566
910	FU04	West Side	60	Male	African American	622	896	13.1	96	74	88	120	0							0							0							0							0							1	566
910	FU05	West Side	60	Male	African American	896	896	13.1	96	74	88	120	0							0							0							0							0							0	566
911	FU01	West Side	56	Female	Hispanic	42	1255	10.3	120	74	79	157	0							0							0							0							0							0	576
911	FU02	West Side	56	Female	Hispanic	86	1255	10.3	120	74	79	157	0							0							0							0							0							0	576
911	FU03	West Side	56	Female	Hispanic	576	1255	10.3	120	74	79	157	0							0							0							0							0							1	576
911	FU04	West Side	56	Female	Hispanic	1227	1255	10.3	120	74	79	157	0							0							0							0							0							0	576
911	FU05	West Side	56	Female	Hispanic	1255	1255	10.3	120	74	79	157	0							0							0							0							0							0	576
912	FU01	West Side	51	Female	Hispanic	69	914	12.4	118	80	54	69	0							0							0							0							0							0
912	FU02	West Side	51	Female	Hispanic	914	914	12.4	118	80	54	69	0							0							0							0							0							0
914	FU01	West Side	62	Female	Caucasian	33	594	9.1	124	72	122	211	0							0	225						0	316						0	365						0	461						0	546
914	FU02	West Side	62	Female	Caucasian	77	594	9.1	124	72	122	211	0							0	225						0	316						0	365						0	461						0	546
914	FU03	West Side	62	Female	Caucasian	225	594	9.1	124	72	122	211	0							1	225	8.8	142	80	69	211	0	316						0	365						0	461						0	546
914	FU04	West Side	62	Female	Caucasian	267	594	9.1	124	72	122	211	0							1	225						0	316						0	365						0	461						0	546
914	FU05	West Side	62	Female	Caucasian	316	594	9.1	124	72	122	211	0							0	225						1	316	8.2	122	70	69	211	0	365						0	461						0	546
914	FU06	West Side	62	Female	Caucasian	365	594	9.1	124	72	122	211	0							0	225						0	316						1	365	8.2	130	70	49	94	0	461						0	546
914	FU07	West Side	62	Female	Caucasian	400	594	9.1	124	72	122	211	0							0	225						0	316						1	365						0	461						0	546
914	FU08	West Side	62	Female	Caucasian	461	594	9.1	124	72	122	211	0							0	225						0	316						0	365						1	461	8.3	144	72	49	94	0	546
914	FU09	West Side	62	Female	Caucasian	488	594	9.1	124	72	122	211	0							0	225						0	316						0	365						1	461						0	546
914	FU10	West Side	62	Female	Caucasian	546	594	9.1	124	72	122	211	0							0	225						0	316						0	365						0	461						1	546
914	FU11	West Side	62	Female	Caucasian	594	594	9.1	124	72	122	211	0							0	225						0	316						0	365						0	461						1	546
915	FU01	North Arlington	64	Male	Caucasian	196	1634	9.6	132	78	113	123	0							1	196	9.8	166	110			0	315						0	392						0	530						0
915	FU02	North Arlington	64	Male	Caucasian	259	1634	9.6	132	78	113	123	0							1	196						0	315						0	392						0	530						0
915	FU03	North Arlington	64	Male	Caucasian	315	1634	9.6	132	78	113	123	0							0	196						1	315	10.8	163	94			0	392						0	530						0
915	FU04	North Arlington	64	Male	Caucasian	392	1634	9.6	132	78	113	123	0							0	196						0	315						1	392	7.9	145	80	46		0	530						0
915	FU05	North Arlington	64	Male	Caucasian	530	1634	9.6	132	78	113	123	0							0	196						0	315						0	392						1	530	8.2	158	90	35	62	0
915	FU06	North Arlington	64	Male	Caucasian	698	1634	9.6	132	78	113	123	0							0	196						0	315						0	392						0	530						0
915	FU07	North Arlington	64	Male	Caucasian	817	1634	9.6	132	78	113	123	0							0	196						0	315						0	392						0	530						0
915	FU08	North Arlington	64	Male	Caucasian	817	1634	9.6	132	78	113	123	0							0	196						0	315						0	392						0	530						0
918	FU01	North Arlington	57	Male	African American	114	1295	10.6	102	82	89		1	114	8.5	146	78	89		0	247						0	317						0	436						0	469						0	602
918	FU02	North Arlington	57	Male	African American	247	1295	10.6	102	82	89		0	114						1	247	11	142	80	89		0	317						0	436						0	469						0	602
918	FU03	North Arlington	57	Male	African American	317	1295	10.6	102	82	89		0	114						0	247						1	317	9.4	116	70			0	436						0	469						0	602
918	FU04	North Arlington	57	Male	African American	352	1295	10.6	102	82	89		0	114						0	247						1	317						0	436						0	469						0	602
918	FU05	North Arlington	57	Male	African American	436	1295	10.6	102	82	89		0	114						0	247						0	317						1	436	8.7	146	83	89		0	469						0	602
918	FU06	North Arlington	57	Male	African American	469	1295	10.6	102	82	89		0	114						0	247						0	317						0	436						1	469	8.7	140	84	89		0	602
918	FU07	North Arlington	57	Male	African American	539	1295	10.6	102	82	89		0	114						0	247						0	317						0	436						1	469						0	602
918	FU08	North Arlington	57	Male	African American	602	1295	10.6	102	82	89		0	114						0	247						0	317						0	436						0	469						1	602
918	FU09	North Arlington	57	Male	African American	672	1295	10.6	102	82	89		0	114						0	247						0	317						0	436						0	469						0	602
918	FU10	North Arlington	57	Male	African American	770	1295	10.6	102	82	89		0	114						0	247						0	317						0	436						0	469						0	602
918	FU11	North Arlington	57	Male	African American	819	1295	10.6	102	82	89		0	114						0	247						0	317						0	436						0	469						0	602
918	FU12	North Arlington	57	Male	African American	882	1295	10.6	102	82	89		0	114						0	247						0	317						0	436						0	469						0	602
918	FU13	North Arlington	57	Male	African American	1113	1295	10.6	102	82	89		0	114						0	247						0	317						0	436						0	469						0	602
918	FU14	North Arlington	57	Male	African American	1176	1295	10.6	102	82	89		0	114						0	247						0	317						0	436						0	469						0	602
918	FU15	North Arlington	57	Male	African American	1295	1295	10.6	102	82	89		0	114						0	247						0	317						0	436						0	469						0	602
920	FU01	West Side	57	Female	Other	28	610	8	174	84	47	97	0							0	197						0	288						0	395						0	505						0	610
920	FU02	West Side	57	Female	Other	56	610	8	174	84	47	97	0							0	197						0	288						0	395						0	505						0	610
920	FU03	West Side	57	Female	Other	197	610	8	174	84	47	97	0							1	197	10	154	84	47	97	0	288						0	395						0	505						0	610
920	FU04	West Side	57	Female	Other	239	610	8	174	84	47	97	0							1	197						0	288						0	395						0	505						0	610
920	FU05	West Side	57	Female	Other	288	610	8	174	84	47	97	0							0	197						1	288	9.9	148	84	58	82	0	395						0	505						0	610
920	FU06	West Side	57	Female	Other	358	610	8	174	84	47	97	0							0	197						1	288						0	395						0	505						0	610
920	FU07	West Side	57	Female	Other	395	610	8	174	84	47	97	0							0	197						0	288						1	395	8.7	154	80	58	82	0	505						0	610
920	FU08	West Side	57	Female	Other	449	610	8	174	84	47	97	0							0	197						0	288						1	395						0	505						0	610
920	FU09	West Side	57	Female	Other	505	610	8	174	84	47	97	0							0	197						0	288						0	395						1	505	7.3	109	69	58	82	0	610
920	FU10	West Side	57	Female	Other	610	610	8	174	84	47	97	0							0	197						0	288						0	395						0	505						1	610
921	FU01	North Arlington	53	Male	African American	35	219	8.8	136	86	70	111	0							0	219						0							0							0							0
921	FU02	North Arlington	53	Male	African American	219	219	8.8	136	86	70	111	0							1	219	9.2	138	90	70	111	0							0							0							0
922	FU01	North Arlington	34	Female	Hispanic	42	1216	11.6	104	70	118	163	0	133						0	203						0							0	371						0	495						0	621
922	FU02	North Arlington	34	Female	Hispanic	133	1216	11.6	104	70	118	163	1	133	8	102	60	118	163	0	203						0							0	371						0	495						0	621
922	FU03	North Arlington	34	Female	Hispanic	203	1216	11.6	104	70	118	163	0	133						1	203	8.8	108	68	118	163	0							0	371						0	495						0	621
922	FU04	North Arlington	34	Female	Hispanic	238	1216	11.6	104	70	118	163	0	133						1	203						0							0	371						0	495						0	621
922	FU05	North Arlington	34	Female	Hispanic	371	1216	11.6	104	70	118	163	0	133						0	203						0							1	371	8.2	103	68	117	166	0	495						0	621
922	FU06	North Arlington	34	Female	Hispanic	495	1216	11.6	104	70	118	163	0	133						0	203						0							0	371						1	495	8.2	100	74	118	163	0	621
922	FU07	North Arlington	34	Female	Hispanic	621	1216	11.6	104	70	118	163	0	133						0	203						0							0	371						0	495						1	621
922	FU08	North Arlington	34	Female	Hispanic	761	1216	11.6	104	70	118	163	0	133						0	203						0							0	371						0	495						0	621
922	FU09	North Arlington	34	Female	Hispanic	803	1216	11.6	104	70	118	163	0	133						0	203						0							0	371						0	495						0	621
922	FU10	North Arlington	34	Female	Hispanic	915	1216	11.6	104	70	118	163	0	133						0	203						0							0	371						0	495						0	621
922	FU11	North Arlington	34	Female	Hispanic	1140	1216	11.6	104	70	118	163	0	133						0	203						0							0	371						0	495						0	621
922	FU12	North Arlington	34	Female	Hispanic	1167	1216	11.6	104	70	118	163	0	133						0	203						0							0	371						0	495						0	621
922	FU13	North Arlington	34	Female	Hispanic	1216	1216	11.6	104	70	118	163	0	133						0	203						0							0	371						0	495						0	621
924	FU01	West Side	53	Female	Hispanic	220	581	8.5	136	64	162	194	0							1	220	8.1	136	66	163		0							0							0							0	581
924	FU02	West Side	53	Female	Hispanic	581	581	8.5	136	64	162	194	0							0	220						0							0							0							1	581
927	FU01	West Side	54	Male	African American	259	496	14	118	86	102	145	0							1	259	14	144	106	124	422	0	294						0							0	496						0
927	FU02	West Side	54	Male	African American	294	496	14	118	86	102	145	0							0	259						1	294	14	152	108	124	422	0							0	496						0
927	FU03	West Side	54	Male	African American	322	496	14	118	86	102	145	0							0	259						1	294						0							0	496						0
927	FU04	West Side	54	Male	African American	496	496	14	118	86	102	145	0							0	259						0	294						0							1	496	7	131	93	24	51	0
928	FU01	West Side	64	Female	African American	561	939	11.5	133	86	105	170	0							0							0							0							0							1
928	FU02	West Side	64	Female	African American	610	939	11.5	133	86	105	170	0							0							0							0							0							1
928	FU03	West Side	64	Female	African American	659	939	11.5	133	86	105	170	0							0							0							0							0							0
928	FU04	West Side	64	Female	African American	694	939	11.5	133	86	105	170	0							0							0							0							0							0
928	FU05	West Side	64	Female	African American	743	939	11.5	133	86	105	170	0							0							0							0							0							0
928	FU06	West Side	64	Female	African American	792	939	11.5	133	86	105	170	0							0							0							0							0							0
928	FU07	West Side	64	Female	African American	885	939	11.5	133	86	105	170	0							0							0							0							0							0
928	FU08	West Side	64	Female	African American	939	939	11.5	133	86	105	170	0							0							0							0							0							0
935	FU01	West Side	77	Female	African American	230	230	9.1	110	60	85	108	0							1	230	11.6	120	64	104	108	0							0							0							0
937	FU01	West Side	60	Male	Hispanic	35	234	11.7	118	80	125		0							0	185						0							0							0							0
937	FU02	West Side	60	Male	Hispanic	185	234	11.7	118	80	125		0							1	185	10	156	86	125		0							0							0							0
937	FU03	West Side	60	Male	Hispanic	234	234	11.7	118	80	125		0							1	185						0							0							0							0
938	FU01	West Side	50	Female	Hispanic	22	562	12.6	110	68	100	92	0							0	220						0							0							0							0	562
938	FU02	West Side	50	Female	Hispanic	220	562	12.6	110	68	100	92	0							1	220	10.6	122	64	100	92	0							0							0							0	562
938	FU03	West Side	50	Female	Hispanic	562	562	12.6	110	68	100	92	0							0	220						0							0							0							1	562
939	FU01	West Side	66	Male	African American	42	483	8.8	100	62	82	88	0							0	197						0	290						0	400						0	483						0
939	FU02	West Side	66	Male	African American	197	483	8.8	100	62	82	88	0							1	197	9.7	114	60	40	54	0	290						0	400						0	483						0
939	FU03	West Side	66	Male	African American	290	483	8.8	100	62	82	88	0							0	197						1	290	8.7	108	62	40	54	0	400						0	483						0
939	FU04	West Side	66	Male	African American	400	483	8.8	100	62	82	88	0							0	197						0	290						1	400	8.7	118	84	40	54	0	483						0
939	FU05	West Side	66	Male	African American	483	483	8.8	100	62	82	88	0							0	197						0	290						0	400						1	483	10	92	61	40	54	0
940	FU01	West Side	52	Female	African American	239	239	9.3	154	100	109	118	0							1							0							0							0							0
945	FU01	West Side	67	Male	Caucasian	156	338	8.5	132	62	73	111	1	156	8.7	154	75	73	111	0	210						0	294						0							0							0
945	FU02	West Side	67	Male	Caucasian	210	338	8.5	132	62	73	111	0	156						1	210	8.7	126	68	73	111	0	294						0							0							0
945	FU03	West Side	67	Male	Caucasian	266	338	8.5	132	62	73	111	0	156						1	210						0	294						0							0							0
945	FU04	West Side	67	Male	Caucasian	294	338	8.5	132	62	73	111	0	156						0	210						1	294	9.4	124	64	65	94	0							0							0
945	FU05	West Side	67	Male	Caucasian	338	338	8.5	132	62	73	111	0	156						0	210						1	294						0							0							0
955	FU01	West Side	54	Female	Caucasian	192	372	8.5	144	86	83	109	0							1	192	10.3	172	80	139	109	0							0	372						0							0
955	FU02	West Side	54	Female	Caucasian	246	372	8.5	144	86	83	109	0							1	192						0							0	372						0							0
955	FU03	West Side	54	Female	Caucasian	372	372	8.5	144	86	83	109	0							0	192						0							1	372	11.5	206	102	142	109	0							0
957	FU01	West Side	37	Male	Hispanic	153	153	11.2	142	98	114		1	153	6.9	128	83	114		0							0							0							0							0
963	FU01	Midtown	48	Male	African American	77	861	13.9	140	88	199	123	0	91						0	224						0	343						0	364						0	532						0	588
963	FU02	Midtown	48	Male	African American	91	861	13.9	140	88	199	123	1	91	13.9	128	80	199	123	0	224						0	343						0	364						0	532						0	588
963	FU03	Midtown	48	Male	African American	112	861	13.9	140	88	199	123	1	91						0	224						0	343						0	364						0	532						0	588
963	FU04	Midtown	48	Male	African American	140	861	13.9	140	88	199	123	1	91						0	224						0	343						0	364						0	532						0	588
963	FU05	Midtown	48	Male	African American	168	861	13.9	140	88	199	123	1	91						0	224						0	343						0	364						0	532						0	588
963	FU06	Midtown	48	Male	African American	224	861	13.9	140	88	199	123	0	91						1	224	14.7	122	80	197	244	0	343						0	364						0	532						0	588
963	FU07	Midtown	48	Male	African American	343	861	13.9	140	88	199	123	0	91						0	224						1	343	9.3	100	68	197	244	0	364						0	532						0	588
963	FU08	Midtown	48	Male	African American	364	861	13.9	140	88	199	123	0	91						0	224						0	343						1	364	9.3	110	72	197	244	0	532						0	588
963	FU09	Midtown	48	Male	African American	532	861	13.9	140	88	199	123	0	91						0	224						0	343						0	364						1	532	13.8	110	64	197	244	0	588
963	FU10	Midtown	48	Male	African American	588	861	13.9	140	88	199	123	0	91						0	224						0	343						0	364						0	532						1	588
963	FU11	Midtown	48	Male	African American	847	861	13.9	140	88	199	123	0	91						0	224						0	343						0	364						0	532						0	588
963	FU12	Midtown	48	Male	African American	861	861	13.9	140	88	199	123	0	91						0	224						0	343						0	364						0	532						0	588
965	FU01	West Side	27	Female	Hispanic	153	1069	8.8	130	80	165	208	1	153	7.7	143	87	165	208	0							0							0							0							0
965	FU02	West Side	27	Female	Hispanic	1069	1069	8.8	130	80	165	208	0	153						0							0							0							0							0
971	FU01	West Side	54	Male	African American	155	506	11.2	94	62	66	82	1	155	11.2	113	66	66	82	0	190						0	274						0	420						0	506						0
971	FU02	West Side	54	Male	African American	190	506	11.2	94	62	66	82	0	155						1	190	11.5	120	70	66	82	0	274						0	420						0	506						0
971	FU03	West Side	54	Male	African American	274	506	11.2	94	62	66	82	0	155						0	190						1	274	14	98	70	66	82	0	420						0	506						0
971	FU04	West Side	54	Male	African American	309	506	11.2	94	62	66	82	0	155						0	190						1	274						0	420						0	506						0
971	FU05	West Side	54	Male	African American	420	506	11.2	94	62	66	82	0	155						0	190						0	274						1	420	10.2	105	69	55	70	0	506						0
971	FU06	West Side	54	Male	African American	506	506	11.2	94	62	66	82	0	155						0	190						0	274						0	420						1	506	11.7	110	70	55	70	0
973	FU01	Midtown	48	Female	African American	147	1113	10	102	68	113	189	1	147	8.3	150	84	113	189	0	266						0							0							0							0	609
973	FU02	Midtown	48	Female	African American	266	1113	10	102	68	113	189	0	147						1	266	9	138	76	113	188	0							0							0							0	609
973	FU03	Midtown	48	Female	African American	609	1113	10	102	68	113	189	0	147						0	266						0							0							0							1	609
973	FU04	Midtown	48	Female	African American	644	1113	10	102	68	113	189	0	147						0	266						0							0							0							0	609
973	FU05	Midtown	48	Female	African American	686	1113	10	102	68	113	189	0	147						0	266						0							0							0							0	609
973	FU06	Midtown	48	Female	African American	1036	1113	10	102	68	113	189	0	147						0	266						0							0							0							0	609
973	FU07	Midtown	48	Female	African American	1113	1113	10	102	68	113	189	0	147						0	266						0							0							0							0	609
984	FU01	West Side	44	Male	Hispanic	155	155	9.7	142	86	130	153	1	155	11.2	144	90	108	153	0							0							0							0							0
992	FU01	Midtown	54	Male	African American	55	1161	10.7	130	78	29	77	0	97						0	202						0							0							0	503						0	622
992	FU02	Midtown	54	Male	African American	97	1161	10.7	130	78	29	77	1	97	9.4	120	82	29	77	0	202						0							0							0	503						0	622
992	FU03	Midtown	54	Male	African American	118	1161	10.7	130	78	29	77	1	97						0	202						0							0							0	503						0	622
992	FU04	Midtown	54	Male	African American	202	1161	10.7	130	78	29	77	0	97						1	202	9.3	128	78	54	77	0							0							0	503						0	622
992	FU05	Midtown	54	Male	African American	503	1161	10.7	130	78	29	77	0	97						0	202						0							0							1	503	9	130	84	54	77	0	622
992	FU06	Midtown	54	Male	African American	538	1161	10.7	130	78	29	77	0	97						0	202						0							0							1	503						0	622
992	FU07	Midtown	54	Male	African American	622	1161	10.7	130	78	29	77	0	97						0	202						0							0							0	503						1	622
992	FU08	Midtown	54	Male	African American	706	1161	10.7	130	78	29	77	0	97						0	202						0							0							0	503						0	622
992	FU09	Midtown	54	Male	African American	776	1161	10.7	130	78	29	77	0	97						0	202						0							0							0	503						0	622
992	FU10	Midtown	54	Male	African American	818	1161	10.7	130	78	29	77	0	97						0	202						0							0							0	503						0	622
992	FU11	Midtown	54	Male	African American	902	1161	10.7	130	78	29	77	0	97						0	202						0							0							0	503						0	622
992	FU12	Midtown	54	Male	African American	965	1161	10.7	130	78	29	77	0	97						0	202						0							0							0	503						0	622
992	FU13	Midtown	54	Male	African American	1028	1161	10.7	130	78	29	77	0	97						0	202						0							0							0	503						0	622
992	FU14	Midtown	54	Male	African American	1070	1161	10.7	130	78	29	77	0	97						0	202						0							0							0	503						0	622
992	FU15	Midtown	54	Male	African American	1105	1161	10.7	130	78	29	77	0	97						0	202						0							0							0	503						0	622
992	FU16	Midtown	54	Male	African American	1161	1161	10.7	130	78	29	77	0	97						0	202						0							0							0	503						0	622
993	FU01	Midtown	64	Male	Caucasian	42	1197	8.7	112	75	10	67	0	140						0	182						0	294						0	385						0	476						0	581
993	FU02	Midtown	64	Male	Caucasian	84	1197	8.7	112	75	10	67	0	140						0	182						0	294						0	385						0	476						0	581
993	FU03	Midtown	64	Male	Caucasian	140	1197	8.7	112	75	10	67	1	140	8.2	110	78	10	67	0	182						0	294						0	385						0	476						0	581
993	FU04	Midtown	64	Male	Caucasian	182	1197	8.7	112	75	10	67	0	140						1	182	7.3	100	68	10	67	0	294						0	385						0	476						0	581
993	FU05	Midtown	64	Male	Caucasian	238	1197	8.7	112	75	10	67	0	140						1	182						0	294						0	385						0	476						0	581
993	FU06	Midtown	64	Male	Caucasian	294	1197	8.7	112	75	10	67	0	140						0	182						1	294	7.1	100	62	21	64	0	385						0	476						0	581
993	FU07	Midtown	64	Male	Caucasian	357	1197	8.7	112	75	10	67	0	140						0	182						1	294						0	385						0	476						0	581
993	FU08	Midtown	64	Male	Caucasian	385	1197	8.7	112	75	10	67	0	140						0	182						0	294						1	385	7.3	110	74	21	64	0	476						0	581
993	FU09	Midtown	64	Male	Caucasian	476	1197	8.7	112	75	10	67	0	140						0	182						0	294						0	385						1	476	7.7	120	78	28	77	0	581
993	FU10	Midtown	64	Male	Caucasian	581	1197	8.7	112	75	10	67	0	140						0	182						0	294						0	385						0	476						1	581
993	FU11	Midtown	64	Male	Caucasian	616	1197	8.7	112	75	10	67	0	140						0	182						0	294						0	385						0	476						1	581
993	FU12	Midtown	64	Male	Caucasian	679	1197	8.7	112	75	10	67	0	140						0	182						0	294						0	385						0	476						0	581
993	FU13	Midtown	64	Male	Caucasian	770	1197	8.7	112	75	10	67	0	140						0	182						0	294						0	385						0	476						0	581
993	FU14	Midtown	64	Male	Caucasian	847	1197	8.7	112	75	10	67	0	140						0	182						0	294						0	385						0	476						0	581
993	FU15	Midtown	64	Male	Caucasian	945	1197	8.7	112	75	10	67	0	140						0	182						0	294						0	385						0	476						0	581
993	FU16	Midtown	64	Male	Caucasian	1099	1197	8.7	112	75	10	67	0	140						0	182						0	294						0	385						0	476						0	581
993	FU17	Midtown	64	Male	Caucasian	1197	1197	8.7	112	75	10	67	0	140						0	182						0	294						0	385						0	476						0	581
994	FU01	Midtown	48	Male	Caucasian	35	1211	8.4	110	78	126	181	0	112						0	189						0	280						0	371						0	504						0	595
994	FU02	Midtown	48	Male	Caucasian	112	1211	8.4	110	78	126	181	1	112	9	130	78	159	39	0	189						0	280						0	371						0	504						0	595
994	FU03	Midtown	48	Male	Caucasian	126	1211	8.4	110	78	126	181	1	112						0	189						0	280						0	371						0	504						0	595
994	FU04	Midtown	48	Male	Caucasian	154	1211	8.4	110	78	126	181	1	112						0	189						0	280						0	371						0	504						0	595
994	FU05	Midtown	48	Male	Caucasian	189	1211	8.4	110	78	126	181	0	112						1	189	9.3	120	78	159	191	0	280						0	371						0	504						0	595
994	FU06	Midtown	48	Male	Caucasian	217	1211	8.4	110	78	126	181	0	112						1	189						0	280						0	371						0	504						0	595
994	FU07	Midtown	48	Male	Caucasian	252	1211	8.4	110	78	126	181	0	112						1	189						0	280						0	371						0	504						0	595
994	FU08	Midtown	48	Male	Caucasian	280	1211	8.4	110	78	126	181	0	112						0	189						1	280	9.3	120	84	136	178	0	371						0	504						0	595
994	FU09	Midtown	48	Male	Caucasian	315	1211	8.4	110	78	126	181	0	112						0	189						1	280						0	371						0	504						0	595
994	FU10	Midtown	48	Male	Caucasian	329	1211	8.4	110	78	126	181	0	112						0	189						1	280						0	371						0	504						0	595
994	FU11	Midtown	48	Male	Caucasian	371	1211	8.4	110	78	126	181	0	112						0	189						0	280						1	371	7.5	110	82	160	203	0	504						0	595
994	FU12	Midtown	48	Male	Caucasian	420	1211	8.4	110	78	126	181	0	112						0	189						0	280						1	371						0	504						0	595
994	FU13	Midtown	48	Male	Caucasian	504	1211	8.4	110	78	126	181	0	112						0	189						0	280						0	371						1	504	7.4	130	82	160	203	0	595
994	FU14	Midtown	48	Male	Caucasian	539	1211	8.4	110	78	126	181	0	112						0	189						0	280						0	371						1	504						0	595
994	FU15	Midtown	48	Male	Caucasian	595	1211	8.4	110	78	126	181	0	112						0	189						0	280						0	371						0	504						1	595
994	FU16	Midtown	48	Male	Caucasian	644	1211	8.4	110	78	126	181	0	112						0	189						0	280						0	371						0	504						0	595
994	FU17	Midtown	48	Male	Caucasian	693	1211	8.4	110	78	126	181	0	112						0	189						0	280						0	371						0	504						0	595
994	FU18	Midtown	48	Male	Caucasian	756	1211	8.4	110	78	126	181	0	112						0	189						0	280						0	371						0	504						0	595
994	FU19	Midtown	48	Male	Caucasian	840	1211	8.4	110	78	126	181	0	112						0	189						0	280						0	371						0	504						0	595
994	FU20	Midtown	48	Male	Caucasian	931	1211	8.4	110	78	126	181	0	112						0	189						0	280						0	371						0	504						0	595
994	FU21	Midtown	48	Male	Caucasian	987	1211	8.4	110	78	126	181	0	112						0	189						0	280						0	371						0	504						0	595
994	FU22	Midtown	48	Male	Caucasian	1050	1211	8.4	110	78	126	181	0	112						0	189						0	280						0	371						0	504						0	595
994	FU23	Midtown	48	Male	Caucasian	1141	1211	8.4	110	78	126	181	0	112						0	189						0	280						0	371						0	504						0	595
994	FU24	Midtown	48	Male	Caucasian	1211	1211	8.4	110	78	126	181	0	112						0	189						0	280						0	371						0	504						0	595
995	FU01	Midtown	43	Female	Caucasian	35	805	9.2	110	70	88	215	0							0	196						0	301						0							0	476						0	546
995	FU02	Midtown	43	Female	Caucasian	196	805	9.2	110	70	88	215	0							1	196	9.4	100	68	174	168	0	301						0							0	476						0	546
995	FU03	Midtown	43	Female	Caucasian	231	805	9.2	110	70	88	215	0							1	196						0	301						0							0	476						0	546
995	FU04	Midtown	43	Female	Caucasian	301	805	9.2	110	70	88	215	0							0	196						1	301	6.7	98	72	174	215	0							0	476						0	546
995	FU05	Midtown	43	Female	Caucasian	329	805	9.2	110	70	88	215	0							0	196						1	301						0							0	476						0	546
995	FU06	Midtown	43	Female	Caucasian	476	805	9.2	110	70	88	215	0							0	196						0	301						0							1	476	10.2	109	68	63	96	0	546
995	FU07	Midtown	43	Female	Caucasian	511	805	9.2	110	70	88	215	0							0	196						0	301						0							1	476						0	546
995	FU08	Midtown	43	Female	Caucasian	546	805	9.2	110	70	88	215	0							0	196						0	301						0							0	476						1	546
995	FU09	Midtown	43	Female	Caucasian	595	805	9.2	110	70	88	215	0							0	196						0	301						0							0	476						1	546
995	FU10	Midtown	43	Female	Caucasian	777	805	9.2	110	70	88	215	0							0	196						0	301						0							0	476						0	546
995	FU11	Midtown	43	Female	Caucasian	805	805	9.2	110	70	88	215	0							0	196						0	301						0							0	476						0	546
996	FU01	Midtown	60	Female	African American	28	1050	13	135	70	87	103	0	98						0	182						0	336						0	371						0	497						0	553
996	FU02	Midtown	60	Female	African American	63	1050	13	135	70	87	103	0	98						0	182						0	336						0	371						0	497						0	553
996	FU03	Midtown	60	Female	African American	98	1050	13	135	70	87	103	1	98	12.2	118	62	87	103	0	182						0	336						0	371						0	497						0	553
996	FU04	Midtown	60	Female	African American	161	1050	13	135	70	87	103	1	98						0	182						0	336						0	371						0	497						0	553
996	FU05	Midtown	60	Female	African American	182	1050	13	135	70	87	103	0	98						1	182	13.5	96	58	87	103	0	336						0	371						0	497						0	553
996	FU06	Midtown	60	Female	African American	224	1050	13	135	70	87	103	0	98						1	182						0	336						0	371						0	497						0	553
996	FU07	Midtown	60	Female	African American	259	1050	13	135	70	87	103	0	98						1	182						0	336						0	371						0	497						0	553
996	FU08	Midtown	60	Female	African American	336	1050	13	135	70	87	103	0	98						0	182						1	336	13.5	110	68	127	153	0	371						0	497						0	553
996	FU09	Midtown	60	Female	African American	371	1050	13	135	70	87	103	0	98						0	182						0	336						1	371	11.3	110	68	127	153	0	497						0	553
996	FU10	Midtown	60	Female	African American	497	1050	13	135	70	87	103	0	98						0	182						0	336						0	371						1	497	14	110	64	34	48	0	553
996	FU11	Midtown	60	Female	African American	553	1050	13	135	70	87	103	0	98						0	182						0	336						0	371						0	497						1	553
996	FU12	Midtown	60	Female	African American	574	1050	13	135	70	87	103	0	98						0	182						0	336						0	371						0	497						1	553
996	FU13	Midtown	60	Female	African American	637	1050	13	135	70	87	103	0	98						0	182						0	336						0	371						0	497						0	553
996	FU14	Midtown	60	Female	African American	875	1050	13	135	70	87	103	0	98						0	182						0	336						0	371						0	497						0	553
996	FU15	Midtown	60	Female	African American	1050	1050	13	135	70	87	103	0	98						0	182						0	336						0	371						0	497						0	553
997	FU01	Midtown	52	Male	Caucasian	77	1071	11.7	154	92	54	119	0	105						0	203						0	287						0	385						0	462						0	560
997	FU02	Midtown	52	Male	Caucasian	105	1071	11.7	154	92	54	119	1	105	9.5	138	84	54	119	0	203						0	287						0	385						0	462						0	560
997	FU03	Midtown	52	Male	Caucasian	175	1071	11.7	154	92	54	119	1	105						0	203						0	287						0	385						0	462						0	560
997	FU04	Midtown	52	Male	Caucasian	203	1071	11.7	154	92	54	119	0	105						1	203	9.2	142	100	93	152	0	287						0	385						0	462						0	560
997	FU05	Midtown	52	Male	Caucasian	238	1071	11.7	154	92	54	119	0	105						1	203						0	287						0	385						0	462						0	560
997	FU06	Midtown	52	Male	Caucasian	287	1071	11.7	154	92	54	119	0	105						0	203						1	287	7.7	122	82	93	152	0	385						0	462						0	560
997	FU07	Midtown	52	Male	Caucasian	322	1071	11.7	154	92	54	119	0	105						0	203						1	287						0	385						0	462						0	560
997	FU08	Midtown	52	Male	Caucasian	385	1071	11.7	154	92	54	119	0	105						0	203						0	287						1	385	8	110	78	93	152	0	462						0	560
997	FU09	Midtown	52	Male	Caucasian	462	1071	11.7	154	92	54	119	0	105						0	203						0	287						0	385						1	462	7.6	100	84	93	152	0	560
997	FU10	Midtown	52	Male	Caucasian	497	1071	11.7	154	92	54	119	0	105						0	203						0	287						0	385						1	462						0	560
997	FU11	Midtown	52	Male	Caucasian	560	1071	11.7	154	92	54	119	0	105						0	203						0	287						0	385						0	462						1	560
997	FU12	Midtown	52	Male	Caucasian	651	1071	11.7	154	92	54	119	0	105						0	203						0	287						0	385						0	462						0	560
997	FU13	Midtown	52	Male	Caucasian	742	1071	11.7	154	92	54	119	0	105						0	203						0	287						0	385						0	462						0	560
997	FU14	Midtown	52	Male	Caucasian	826	1071	11.7	154	92	54	119	0	105						0	203						0	287						0	385						0	462						0	560
997	FU15	Midtown	52	Male	Caucasian	861	1071	11.7	154	92	54	119	0	105						0	203						0	287						0	385						0	462						0	560
997	FU16	Midtown	52	Male	Caucasian	896	1071	11.7	154	92	54	119	0	105						0	203						0	287						0	385						0	462						0	560
997	FU17	Midtown	52	Male	Caucasian	938	1071	11.7	154	92	54	119	0	105						0	203						0	287						0	385						0	462						0	560
997	FU18	Midtown	52	Male	Caucasian	1001	1071	11.7	154	92	54	119	0	105						0	203						0	287						0	385						0	462						0	560
997	FU19	Midtown	52	Male	Caucasian	1071	1071	11.7	154	92	54	119	0	105						0	203						0	287						0	385						0	462						0	560
998	FU01	Midtown	52	Female	African American	21	1113	9	120	60	133	106	0	98						0	238						0	280						0	364						0	497						0
998	FU02	Midtown	52	Female	African American	49	1113	9	120	60	133	106	0	98						0	238						0	280						0	364						0	497						0
998	FU03	Midtown	52	Female	African American	98	1113	9	120	60	133	106	1	98	8.2	122	72	92	59	0	238						0	280						0	364						0	497						0
998	FU04	Midtown	52	Female	African American	238	1113	9	120	60	133	106	0	98						1	238	10.5	128	62	92	106	0	280						0	364						0	497						0
998	FU05	Midtown	52	Female	African American	280	1113	9	120	60	133	106	0	98						0	238						1	280	7.5	110	80	133	106	0	364						0	497						0
998	FU06	Midtown	52	Female	African American	364	1113	9	120	60	133	106	0	98						0	238						0	280						1	364	7.5	140	80	92	106	0	497						0
998	FU07	Midtown	52	Female	African American	497	1113	9	120	60	133	106	0	98						0	238						0	280						0	364						1	497	8.1	130	78	83	95	0
998	FU08	Midtown	52	Female	African American	539	1113	9	120	60	133	106	0	98						0	238						0	280						0	364						1	497						0
998	FU09	Midtown	52	Female	African American	637	1113	9	120	60	133	106	0	98						0	238						0	280						0	364						0	497						0
998	FU10	Midtown	52	Female	African American	672	1113	9	120	60	133	106	0	98						0	238						0	280						0	364						0	497						0
998	FU11	Midtown	52	Female	African American	707	1113	9	120	60	133	106	0	98						0	238						0	280						0	364						0	497						0
998	FU12	Midtown	52	Female	African American	812	1113	9	120	60	133	106	0	98						0	238						0	280						0	364						0	497						0
998	FU13	Midtown	52	Female	African American	945	1113	9	120	60	133	106	0	98						0	238						0	280						0	364						0	497						0
998	FU14	Midtown	52	Female	African American	1001	1113	9	120	60	133	106	0	98						0	238						0	280						0	364						0	497						0
998	FU15	Midtown	52	Female	African American	1050	1113	9	120	60	133	106	0	98						0	238						0	280						0	364						0	497						0
998	FU16	Midtown	52	Female	African American	1113	1113	9	120	60	133	106	0	98						0	238						0	280						0	364						0	497						0
1005	FU01	Midtown	36	Male	African American	147	147	10.6	120	78			1	147	10.6	100	72	117		0							0							0							0							0
1006	FU01	Midtown	50	Female	African American	301	924	12.3	132	82	121	137	0							0							1	301	12.9	160	90	147	193	0							0							0	595
1006	FU02	Midtown	50	Female	African American	595	924	12.3	132	82	121	137	0							0							0	301						0							0							1	595
1006	FU03	Midtown	50	Female	African American	735	924	12.3	132	82	121	137	0							0							0	301						0							0							0	595
1006	FU04	Midtown	50	Female	African American	791	924	12.3	132	82	121	137	0							0							0	301						0							0							0	595
1006	FU05	Midtown	50	Female	African American	826	924	12.3	132	82	121	137	0							0							0	301						0							0							0	595
1006	FU06	Midtown	50	Female	African American	924	924	12.3	132	82	121	137	0							0							0	301						0							0							0	595
1007	FU01	Midtown	51	Male	African American	21	1092	8.9	82	68	85	90	0							0	189						0	315						0	364						0	497						0
1007	FU02	Midtown	51	Male	African American	77	1092	8.9	82	68	85	90	0							0	189						0	315						0	364						0	497						0
1007	FU03	Midtown	51	Male	African American	189	1092	8.9	82	68	85	90	0							1	189	8.9	122	82	63	90	0	315						0	364						0	497						0
1007	FU04	Midtown	51	Male	African American	224	1092	8.9	82	68	85	90	0							1	189						0	315						0	364						0	497						0
1007	FU05	Midtown	51	Male	African American	252	1092	8.9	82	68	85	90	0							1	189						0	315						0	364						0	497						0
1007	FU06	Midtown	51	Male	African American	315	1092	8.9	82	68	85	90	0							0	189						1	315	7.4	130	88	63	90	0	364						0	497						0
1007	FU07	Midtown	51	Male	African American	364	1092	8.9	82	68	85	90	0							0	189						0	315						1	364	7.4	130	82	63	90	0	497						0
1007	FU08	Midtown	51	Male	African American	448	1092	8.9	82	68	85	90	0							0	189						0	315						1	364						0	497						0
1007	FU09	Midtown	51	Male	African American	497	1092	8.9	82	68	85	90	0							0	189						0	315						0	364						1	497	7.5	120	88	45	91	0
1007	FU10	Midtown	51	Male	African American	630	1092	8.9	82	68	85	90	0							0	189						0	315						0	364						0	497						0
1007	FU11	Midtown	51	Male	African American	714	1092	8.9	82	68	85	90	0							0	189						0	315						0	364						0	497						0
1007	FU12	Midtown	51	Male	African American	798	1092	8.9	82	68	85	90	0							0	189						0	315						0	364						0	497						0
1007	FU13	Midtown	51	Male	African American	854	1092	8.9	82	68	85	90	0							0	189						0	315						0	364						0	497						0
1007	FU14	Midtown	51	Male	African American	882	1092	8.9	82	68	85	90	0							0	189						0	315						0	364						0	497						0
1007	FU15	Midtown	51	Male	African American	959	1092	8.9	82	68	85	90	0							0	189						0	315						0	364						0	497						0
1007	FU16	Midtown	51	Male	African American	1036	1092	8.9	82	68	85	90	0							0	189						0	315						0	364						0	497						0
1007	FU17	Midtown	51	Male	African American	1092	1092	8.9	82	68	85	90	0							0	189						0	315						0	364						0	497						0
1012	FU01	North Arlington	68	Male	Caucasian	77	964	12.4	122	68	90	131	0							0	217						0							0							0	474						0
1012	FU02	North Arlington	68	Male	Caucasian	217	964	12.4	122	68	90	131	0							1	217	8.3	112	66	90	131	0							0							0	474						0
1012	FU03	North Arlington	68	Male	Caucasian	474	964	12.4	122	68	90	131	0							0	217						0							0							1	474	8.6	122	64	89	116	0
1012	FU04	North Arlington	68	Male	Caucasian	530	964	12.4	122	68	90	131	0							0	217						0							0							1	474						0
1012	FU05	North Arlington	68	Male	Caucasian	719	964	12.4	122	68	90	131	0							0	217						0							0							0	474						0
1012	FU06	North Arlington	68	Male	Caucasian	796	964	12.4	122	68	90	131	0							0	217						0							0							0	474						0
1012	FU07	North Arlington	68	Male	Caucasian	964	964	12.4	122	68	90	131	0							0	217						0							0							0	474						0
1013	FU01	North Arlington	30	Male	Other	42	936	11.5	132	80	151	170	0							0	217						0	341						0	397						0	496						0	558
1013	FU02	North Arlington	30	Male	Other	84	936	11.5	132	80	151	170	0							0	217						0	341						0	397						0	496						0	558
1013	FU03	North Arlington	30	Male	Other	217	936	11.5	132	80	151	170	0							1	217	7.7	110	90	151	170	0	341						0	397						0	496						0	558
1013	FU04	North Arlington	30	Male	Other	341	936	11.5	132	80	151	170	0							0	217						1	341	9.9	124	70	142	162	0	397						0	496						0	558
1013	FU05	North Arlington	30	Male	Other	397	936	11.5	132	80	151	170	0							0	217						0	341						1	397	9.9	124	80	142	162	0	496						0	558
1013	FU06	North Arlington	30	Male	Other	447	936	11.5	132	80	151	170	0							0	217						0	341						1	397						0	496						0	558
1013	FU07	North Arlington	30	Male	Other	496	936	11.5	132	80	151	170	0							0	217						0	341						0	397						1	496	10	107	63	142	162	0	558
1013	FU08	North Arlington	30	Male	Other	558	936	11.5	132	80	151	170	0							0	217						0	341						0	397						0	496						1	558
1013	FU09	North Arlington	30	Male	Other	663	936	11.5	132	80	151	170	0							0	217						0	341						0	397						0	496						0	558
1013	FU10	North Arlington	30	Male	Other	936	936	11.5	132	80	151	170	0							0	217						0	341						0	397						0	496						0	558
1016	FU01	Midtown	50	Female	African American	28	1169	8.7	142	84			0	98						0	224						0	308						0	434						0							0	560
1016	FU02	Midtown	50	Female	African American	98	1169	8.7	142	84			1	98	8.4	150	84			0	224						0	308						0	434						0							0	560
1016	FU03	Midtown	50	Female	African American	161	1169	8.7	142	84			1	98						0	224						0	308						0	434						0							0	560
1016	FU04	Midtown	50	Female	African American	224	1169	8.7	142	84			0	98						1	224	7.7	120	68	107	137	0	308						0	434						0							0	560
1016	FU05	Midtown	50	Female	African American	308	1169	8.7	142	84			0	98						0	224						1	308	6.5	130	76	107	137	0	434						0							0	560
1016	FU06	Midtown	50	Female	African American	350	1169	8.7	142	84			0	98						0	224						1	308						0	434						0							0	560
1016	FU07	Midtown	50	Female	African American	434	1169	8.7	142	84			0	98						0	224						0	308						1	434	7.5	150	80	107	137	0							0	560
1016	FU08	Midtown	50	Female	African American	560	1169	8.7	142	84			0	98						0	224						0	308						0	434						0							1	560
1016	FU09	Midtown	50	Female	African American	707	1169	8.7	142	84			0	98						0	224						0	308						0	434						0							0	560
1016	FU10	Midtown	50	Female	African American	966	1169	8.7	142	84			0	98						0	224						0	308						0	434						0							0	560
1016	FU11	Midtown	50	Female	African American	1001	1169	8.7	142	84			0	98						0	224						0	308						0	434						0							0	560
1016	FU12	Midtown	50	Female	African American	1057	1169	8.7	142	84			0	98						0	224						0	308						0	434						0							0	560
1016	FU13	Midtown	50	Female	African American	1169	1169	8.7	142	84			0	98						0	224						0	308						0	434						0							0	560
1021	FU01	Midtown	63	Male	Caucasian	28	182	8.7	150	98	68	109	0	91						0	182						0							0							0							0
1021	FU02	Midtown	63	Male	Caucasian	56	182	8.7	150	98	68	109	0	91						0	182						0							0							0							0
1021	FU03	Midtown	63	Male	Caucasian	91	182	8.7	150	98	68	109	1	91	8.7	138	82		109	0	182						0							0							0							0
1021	FU04	Midtown	63	Male	Caucasian	126	182	8.7	150	98	68	109	1	91						0	182						0							0							0							0
1021	FU05	Midtown	63	Male	Caucasian	154	182	8.7	150	98	68	109	1	91						0	182						0							0							0							0
1021	FU06	Midtown	63	Male	Caucasian	182	182	8.7	150	98	68	109	0	91						1	182	9.1	136	78	63	109	0							0							0							0
1022	FU01	Midtown	47	Male	African American	259	259	9.4	112	62	184	202	0							1	259	7.3	110	78	64	77	0							0							0							0
1024	FU01	Midtown	51	Male	Caucasian	77	1078	11.5	140	70	144	176	0	112						0	217						0							0	371						0	490						0	574
1024	FU02	Midtown	51	Male	Caucasian	112	1078	11.5	140	70	144	176	1	112	15.7	122	82	144	176	0	217						0							0	371						0	490						0	574
1024	FU03	Midtown	51	Male	Caucasian	217	1078	11.5	140	70	144	176	0	112						1	217	15.7	130	70	144	176	0							0	371						0	490						0	574
1024	FU04	Midtown	51	Male	Caucasian	371	1078	11.5	140	70	144	176	0	112						0	217						0							1	371	13	128	88	77	130	0	490						0	574
1024	FU05	Midtown	51	Male	Caucasian	490	1078	11.5	140	70	144	176	0	112						0	217						0							0	371						1	490	11.6	110	82	77	130	0	574
1024	FU06	Midtown	51	Male	Caucasian	539	1078	11.5	140	70	144	176	0	112						0	217						0							0	371						1	490						0	574
1024	FU07	Midtown	51	Male	Caucasian	574	1078	11.5	140	70	144	176	0	112						0	217						0							0	371						0	490						1	574
1024	FU08	Midtown	51	Male	Caucasian	665	1078	11.5	140	70	144	176	0	112						0	217						0							0	371						0	490						0	574
1024	FU09	Midtown	51	Male	Caucasian	707	1078	11.5	140	70	144	176	0	112						0	217						0							0	371						0	490						0	574
1024	FU10	Midtown	51	Male	Caucasian	763	1078	11.5	140	70	144	176	0	112						0	217						0							0	371						0	490						0	574
1024	FU11	Midtown	51	Male	Caucasian	966	1078	11.5	140	70	144	176	0	112						0	217						0							0	371						0	490						0	574
1024	FU12	Midtown	51	Male	Caucasian	1022	1078	11.5	140	70	144	176	0	112						0	217						0							0	371						0	490						0	574
1024	FU13	Midtown	51	Male	Caucasian	1078	1078	11.5	140	70	144	176	0	112						0	217						0							0	371						0	490						0	574
1026	FU01	Midtown	53	Male	African American	14	1085	10.7	130	88	55	73	0							0	252						0							0	420						0	469						0	609
1026	FU02	Midtown	53	Male	African American	252	1085	10.7	130	88	55	73	0							1	252	10.9	128	90	55	83	0							0	420						0	469						0	609
1026	FU03	Midtown	53	Male	African American	420	1085	10.7	130	88	55	73	0							0	252						0							1	420	9.3	120	82	55	73	0	469						0	609
1026	FU04	Midtown	53	Male	African American	469	1085	10.7	130	88	55	73	0							0	252						0							0	420						1	469	9.3	142	102	55	73	0	609
1026	FU05	Midtown	53	Male	African American	532	1085	10.7	130	88	55	73	0							0	252						0							0	420						1	469						0	609
1026	FU06	Midtown	53	Male	African American	609	1085	10.7	130	88	55	73	0							0	252						0							0	420						0	469						1	609
1026	FU07	Midtown	53	Male	African American	756	1085	10.7	130	88	55	73	0							0	252						0							0	420						0	469						0	609
1026	FU08	Midtown	53	Male	African American	889	1085	10.7	130	88	55	73	0							0	252						0							0	420						0	469						0	609
1026	FU09	Midtown	53	Male	African American	917	1085	10.7	130	88	55	73	0							0	252						0							0	420						0	469						0	609
1026	FU10	Midtown	53	Male	African American	1029	1085	10.7	130	88	55	73	0							0	252						0							0	420						0	469						0	609
1026	FU11	Midtown	53	Male	African American	1085	1085	10.7	130	88	55	73	0							0	252						0							0	420						0	469						0	609
1027	FU01	Midtown	48	Male	Hispanic	21	553	11.3	142	90		230	0	105						0							0	322						0							0	525						0	553
1027	FU02	Midtown	48	Male	Hispanic	42	553	11.3	142	90		230	0	105						0							0	322						0							0	525						0	553
1027	FU03	Midtown	48	Male	Hispanic	105	553	11.3	142	90		230	1	105	8.6	132	78	70	230	0							0	322						0							0	525						0	553
1027	FU04	Midtown	48	Male	Hispanic	322	553	11.3	142	90		230	0	105						0							1	322	10.9	120	68	77	109	0							0	525						0	553
1027	FU05	Midtown	48	Male	Hispanic	525	553	11.3	142	90		230	0	105						0							0	322						0							1	525	13.3	110	78	77	109	0	553
1027	FU06	Midtown	48	Male	Hispanic	553	553	11.3	142	90		230	0	105						0							0	322						0							0	525						1	553
1028	FU01	West Side	67	Female	Hispanic	96	96	9	146	78	124	110	1	96	10.3	138	80	124	110	0							0							0							0							0
1030	FU01	Midtown	53	Female	African American	133	203	8.3	160	98	71	51	1	133	7.1	116	74	71	51	0	203						0							0							0							0
1030	FU02	Midtown	53	Female	African American	203	203	8.3	160	98	71	51	0	133						1	203	7.1	110	72	65	98	0							0							0							0
1031	FU01	Midtown	32	Male	African American	252	252	8.7	110	82	72	78	0							1	252	8.2	140	92	72	88	0							0							0							0
1032	FU01	Midtown	36	Female	African American	1001	1001	14	110	80	53	68	0							0							0							0							0							0
1033	FU01	North Arlington	44	Female	Hispanic	98	98	9.7	128	68	143	162	1	98	8	129	68	143	158	0							0							0							0							0
1034	FU01	Midtown	33	Male	African American	42	966	13.7	130	88		165	0							0	182						0							0	413						0	462						0	560
1034	FU02	Midtown	33	Male	African American	84	966	13.7	130	88		165	0							0	182						0							0	413						0	462						0	560
1034	FU03	Midtown	33	Male	African American	182	966	13.7	130	88		165	0							1	182	13.7	141	86		165	0							0	413						0	462						0	560
1034	FU04	Midtown	33	Male	African American	196	966	13.7	130	88		165	0							1	182						0							0	413						0	462						0	560
1034	FU05	Midtown	33	Male	African American	413	966	13.7	130	88		165	0							0	182						0							1	413	11.9	130	88	68	162	0	462						0	560
1034	FU06	Midtown	33	Male	African American	462	966	13.7	130	88		165	0							0	182						0							0	413						1	462	8.3	130	84		162	0	560
1034	FU07	Midtown	33	Male	African American	560	966	13.7	130	88		165	0							0	182						0							0	413						0	462						1	560
1034	FU08	Midtown	33	Male	African American	910	966	13.7	130	88		165	0							0	182						0							0	413						0	462						0	560
1034	FU09	Midtown	33	Male	African American	966	966	13.7	130	88		165	0							0	182						0							0	413						0	462						0	560
1036	FU01	North Arlington	56	Female	African American	147	965	10.2	144	82	160	260	1	147	12.4	149	96	215	260	0							0							0							0							0
1036	FU02	North Arlington	56	Female	African American	642	965	10.2	144	82	160	260	0	147						0							0							0							0							0
1036	FU03	North Arlington	56	Female	African American	712	965	10.2	144	82	160	260	0	147						0							0							0							0							0
1036	FU04	North Arlington	56	Female	African American	873	965	10.2	144	82	160	260	0	147						0							0							0							0							0
1036	FU05	North Arlington	56	Female	African American	965	965	10.2	144	82	160	260	0	147						0							0							0							0							0
1038	FU01	West Side	45	Female	Hispanic	951	951	11.8	104	54	83	176	0							0							0							0							0							0
1039	FU01	West Side	61	Female	Hispanic	51	881	9.4	144	78	122	100	0							0	198						0							0							0							0
1039	FU02	West Side	61	Female	Hispanic	198	881	9.4	144	78	122	100	0							1	198	10.1	132	68	122	100	0							0							0							0
1039	FU03	West Side	61	Female	Hispanic	238	881	9.4	144	78	122	100	0							1	198						0							0							0							0
1039	FU04	West Side	61	Female	Hispanic	881	881	9.4	144	78	122	100	0							0	198						0							0							0							0
1040	FU01	West Side	33	Male	Caucasian	1043	1077	10.2	126	76	98	124	0							0							0							0							0							0
1040	FU02	West Side	33	Male	Caucasian	1077	1077	10.2	126	76	98	124	0							0							0							0							0							0
1041	FU01	West Side	41	Male	Hispanic	49	216	11.9	124	74	175	151	0	107						0	216						0							0							0							0
1041	FU02	West Side	41	Male	Hispanic	107	216	11.9	124	74	175	151	1	107	7.2	110	72	175	151	0	216						0							0							0							0
1041	FU03	West Side	41	Male	Hispanic	216	216	11.9	124	74	175	151	0	107						1	216	6.9	115	76	58	151	0							0							0							0
1043	FU01	Grassy Creek	58	Male	African American	40	1035	8.1	118	76	62	102	0							0	201						0	342						0	426						0	461						0	552
1043	FU02	Grassy Creek	58	Male	African American	82	1035	8.1	118	76	62	102	0							0	201						0	342						0	426						0	461						0	552
1043	FU03	Grassy Creek	58	Male	African American	201	1035	8.1	118	76	62	102	0							1	201	6.9	148	86	36	102	0	342						0	426						0	461						0	552
1043	FU04	Grassy Creek	58	Male	African American	342	1035	8.1	118	76	62	102	0							0	201						1	342	8.8	139	75	62	102	0	426						0	461						0	552
1043	FU05	Grassy Creek	58	Male	African American	426	1035	8.1	118	76	62	102	0							0	201						0	342						1	426	9.1	132	78	62	102	0	461						0	552
1043	FU06	Grassy Creek	58	Male	African American	461	1035	8.1	118	76	62	102	0							0	201						0	342						0	426						1	461	9.1	118	75	62	102	0	552
1043	FU07	Grassy Creek	58	Male	African American	503	1035	8.1	118	76	62	102	0							0	201						0	342						0	426						1	461						0	552
1043	FU08	Grassy Creek	58	Male	African American	552	1035	8.1	118	76	62	102	0							0	201						0	342						0	426						0	461						1	552
1043	FU09	Grassy Creek	58	Male	African American	622	1035	8.1	118	76	62	102	0							0	201						0	342						0	426						0	461						1	552
1043	FU10	Grassy Creek	58	Male	African American	713	1035	8.1	118	76	62	102	0							0	201						0	342						0	426						0	461						0	552
1043	FU11	Grassy Creek	58	Male	African American	762	1035	8.1	118	76	62	102	0							0	201						0	342						0	426						0	461						0	552
1043	FU12	Grassy Creek	58	Male	African American	832	1035	8.1	118	76	62	102	0							0	201						0	342						0	426						0	461						0	552
1043	FU14	Grassy Creek	58	Male	African American	1021	1035	8.1	118	76	62	102	0							0	201						0	342						0	426						0	461						0	552
1043	FU15	Grassy Creek	58	Male	African American	1035	1035	8.1	118	76	62	102	0							0	201						0	342						0	426						0	461						0	552
1044	FU01	West Side	53	Female	Hispanic	37	1070	9.3	120	68	134		0	128						0	189						0	287						0							0							0
1044	FU02	West Side	53	Female	Hispanic	128	1070	9.3	120	68	134		1	128	8.8	132	72	60	94	0	189						0	287						0							0							0
1044	FU03	West Side	53	Female	Hispanic	189	1070	9.3	120	68	134		0	128						1	189	8.8	146	80	60	94	0	287						0							0							0
1044	FU04	West Side	53	Female	Hispanic	287	1070	9.3	120	68	134		0	128						0	189						1	287	8.4	105	68	60	94	0							0							0
1044	FU05	West Side	53	Female	Hispanic	895	1070	9.3	120	68	134		0	128						0	189						0	287						0							0							0
1044	FU06	West Side	53	Female	Hispanic	925	1070	9.3	120	68	134		0	128						0	189						0	287						0							0							0
1044	FU07	West Side	53	Female	Hispanic	981	1070	9.3	120	68	134		0	128						0	189						0	287						0							0							0
1044	FU08	West Side	53	Female	Hispanic	1070	1070	9.3	120	68	134		0	128						0	189						0	287						0							0							0
1055	FU01	Forest Manor	64	Female	Caucasian	147	196	10	134	74	131		1	147	10.4	108	67	131	172	0	196						0							0							0							0
1055	FU02	Forest Manor	64	Female	Caucasian	196	196	10	134	74	131		0	147						1	196	10.2	124	83	131	172	0							0							0							0
1066	FU01	Forest Manor	54	Male	African American	33	383	8.9	110	66	178		0	117						0	264						0	343						0	383						0							0
1066	FU02	Forest Manor	54	Male	African American	83	383	8.9	110	66	178		0	117						0	264						0	343						0	383						0							0
1066	FU03	Forest Manor	54	Male	African American	117	383	8.9	110	66	178		1	117	9.3	109	68	109		0	264						0	343						0	383						0							0
1066	FU04	Forest Manor	54	Male	African American	264	383	8.9	110	66	178		0	117						1	264	9.5	97	65	109		0	343						0	383						0							0
1066	FU05	Forest Manor	54	Male	African American	343	383	8.9	110	66	178		0	117						0	264						1	343	9.5	115	78	109		0	383						0							0
1066	FU06	Forest Manor	54	Male	African American	383	383	8.9	110	66	178		0	117						0	264						0	343						1	383	9.5	152	74			0							0
1067	FU01	Forest Manor	55	Female	African American	35	1589	9.7	148	70	140	161	0	120						0							0	308						0	364						0	455						0	567
1067	FU02	Forest Manor	55	Female	African American	120	1589	9.7	148	70	140	161	1	120	10.7	127	73	140	161	0							0	308						0	364						0	455						0	567
1067	FU03	Forest Manor	55	Female	African American	308	1589	9.7	148	70	140	161	0	120						0							1	308	8.4	157	89	140	161	0	364						0	455						0	567
1067	FU04	Forest Manor	55	Female	African American	364	1589	9.7	148	70	140	161	0	120						0							0	308						1	364	8.4	137	79	140	161	0	455						0	567
1067	FU05	Forest Manor	55	Female	African American	455	1589	9.7	148	70	140	161	0	120						0							0	308						0	364						1	455	8.9	114	74	140	161	0	567
1067	FU06	Forest Manor	55	Female	African American	525	1589	9.7	148	70	140	161	0	120						0							0	308						0	364						1	455						0	567
1067	FU07	Forest Manor	55	Female	African American	567	1589	9.7	148	70	140	161	0	120						0							0	308						0	364						0	455						1	567
1067	FU08	Forest Manor	55	Female	African American	623	1589	9.7	148	70	140	161	0	120						0							0	308						0	364						0	455						1	567
1067	FU09	Forest Manor	55	Female	African American	672	1589	9.7	148	70	140	161	0	120						0							0	308						0	364						0	455						0	567
1067	FU10	Forest Manor	55	Female	African American	749	1589	9.7	148	70	140	161	0	120						0							0	308						0	364						0	455						0	567
1067	FU11	Forest Manor	55	Female	African American	840	1589	9.7	148	70	140	161	0	120						0							0	308						0	364						0	455						0	567
1067	FU12	Forest Manor	55	Female	African American	882	1589	9.7	148	70	140	161	0	120						0							0	308						0	364						0	455						0	567
1067	FU13	Forest Manor	55	Female	African American	973	1589	9.7	148	70	140	161	0	120						0							0	308						0	364						0	455						0	567
1067	FU14	Forest Manor	55	Female	African American	1071	1589	9.7	148	70	140	161	0	120						0							0	308						0	364						0	455						0	567
1067	FU15	Forest Manor	55	Female	African American	1099	1589	9.7	148	70	140	161	0	120						0							0	308						0	364						0	455						0	567
1067	FU16	Forest Manor	55	Female	African American	1176	1589	9.7	148	70	140	161	0	120						0							0	308						0	364						0	455						0	567
1067	FU17	Forest Manor	55	Female	African American	1267	1589	9.7	148	70	140	161	0	120						0							0	308						0	364						0	455						0	567
1067	FU18	Forest Manor	55	Female	African American	1320	1589	9.7	148	70	140	161	0	120						0							0	308						0	364						0	455						0	567
1067	FU19	Forest Manor	55	Female	African American	1484	1589	9.7	148	70	140	161	0	120						0							0	308						0	364						0	455						0	567
1067	FU20	Forest Manor	55	Female	African American	1589	1589	9.7	148	70	140	161	0	120						0							0	308						0	364						0	455						0	567
1113	FU01	Forest Manor	54	Male	African American	35	203	9	118	62	92	154	0							0							0							0							0							0
1113	FU02	Forest Manor	54	Male	African American	70	203	9	118	62	92	154	0							0							0							0							0							0
1113	FU03	Forest Manor	54	Male	African American	113	203	9	118	62	92	154	1							0							0							0							0							0
1113	FU04	Forest Manor	54	Male	African American	147	203	9	118	62	92	154	1							0							0							0							0							0
1113	FU05	Forest Manor	54	Male	African American	203	203	9	118	62	92	154	0							1							0							0							0							0
1114	FU01	Midtown	59	Female	African American	28	868	8.2	132	88	65	99	0	168						0							0							0							0							0
1114	FU02	Midtown	59	Female	African American	168	868	8.2	132	88	65	99	1	168	7.3	110	68	65	141	0							0							0							0							0
1114	FU03	Midtown	59	Female	African American	868	868	8.2	132	88	65	99	0	168						0							0							0							0							0
1126	FU01	Forest Manor	52	Female	African American	50	230	16.7	135	96	77	92	0							0	209						0							0							0							0
1126	FU02	Forest Manor	52	Female	African American	209	230	16.7	135	96	77	92	0							1	209	14	157	99	77	92	0							0							0							0
1126	FU03	Forest Manor	52	Female	African American	230	230	16.7	135	96	77	92	0							1	209						0							0							0							0
1147	FU01	Forest Manor	64	Female	African American	42	107	8.7	160	86	123	147	0	107						0							0							0							0							0
1147	FU02	Forest Manor	64	Female	African American	107	107	8.7	160	86	123	147	1	107	7	136	79	103	117	0							0							0							0							0
1170	FU01	Forest Manor	70	Female	African American	4	112	10.2	150	78	106		0	112						0							0							0							0							0
1170	FU02	Forest Manor	70	Female	African American	25	112	10.2	150	78	106		0	112						0							0							0							0							0
1170	FU03	Forest Manor	70	Female	African American	81	112	10.2	150	78	106		0	112						0							0							0							0							0
1170	FU04	Forest Manor	70	Female	African American	112	112	10.2	150	78	106		1	112	8.9	156	70	71	98	0							0							0							0							0
1187	FU01	Forest Manor	49	Female	African American	105	105	13.1	193	103	84	112	1	105	9.9	164	95	167	112	0							0							0							0							0
1190	FU01	Forest Manor	54	Male	Hispanic	126	126	11.4	145	71	129	58	1	126	11.4	181	103	129	147	0							0							0							0							0
1191	FU01	Forest Manor	54	Female	African American	27	370	14	118	80	119		0	120						0	202						0							0	370						0							0
1191	FU02	Forest Manor	54	Female	African American	72	370	14	118	80	119		0	120						0	202						0							0	370						0							0
1191	FU03	Forest Manor	54	Female	African American	120	370	14	118	80	119		1	120	11.9	134	92	119		0	202						0							0	370						0							0
1191	FU04	Forest Manor	54	Female	African American	153	370	14	118	80	119		1	120						0	202						0							0	370						0							0
1191	FU05	Forest Manor	54	Female	African American	202	370	14	118	80	119		0	120						1	202	11.9	119	83	119		0							0	370						0							0
1191	FU06	Forest Manor	54	Female	African American	370	370	14	118	80	119		0	120						0	202						0							1	370	6.8	99	71	83	109	0							0
1196	FU01	Forest Manor	38	Female	African American	25	1264	8.4	112	79	61	66	0	99						0							0	354						0	417						0	480						0	550
1196	FU02	Forest Manor	38	Female	African American	99	1264	8.4	112	79	61	66	1	99	8.4	129	83	61	66	0							0	354						0	417						0	480						0	550
1196	FU03	Forest Manor	38	Female	African American	137	1264	8.4	112	79	61	66	1	99						0							0	354						0	417						0	480						0	550
1196	FU04	Forest Manor	38	Female	African American	354	1264	8.4	112	79	61	66	0	99						0							1	354	8	137	87	61	58	0	417						0	480						0	550
1196	FU05	Forest Manor	38	Female	African American	417	1264	8.4	112	79	61	66	0	99						0							0	354						1	417	8	113	76	61	58	0	480						0	550
1196	FU06	Forest Manor	38	Female	African American	480	1264	8.4	112	79	61	66	0	99						0							0	354						0	417						1	480	7.7	136	71	61	66	0	550
1196	FU07	Forest Manor	38	Female	African American	550	1264	8.4	112	79	61	66	0	99						0							0	354						0	417						0	480						1	550
1196	FU08	Forest Manor	38	Female	African American	599	1264	8.4	112	79	61	66	0	99						0							0	354						0	417						0	480						1	550
1196	FU09	Forest Manor	38	Female	African American	648	1264	8.4	112	79	61	66	0	99						0							0	354						0	417						0	480						0	550
1196	FU10	Forest Manor	38	Female	African American	676	1264	8.4	112	79	61	66	0	99						0							0	354						0	417						0	480						0	550
1196	FU11	Forest Manor	38	Female	African American	753	1264	8.4	112	79	61	66	0	99						0							0	354						0	417						0	480						0	550
1196	FU12	Forest Manor	38	Female	African American	802	1264	8.4	112	79	61	66	0	99						0							0	354						0	417						0	480						0	550
1196	FU13	Forest Manor	38	Female	African American	844	1264	8.4	112	79	61	66	0	99						0							0	354						0	417						0	480						0	550
1196	FU14	Forest Manor	38	Female	African American	963	1264	8.4	112	79	61	66	0	99						0							0	354						0	417						0	480						0	550
1196	FU15	Forest Manor	38	Female	African American	1040	1264	8.4	112	79	61	66	0	99						0							0	354						0	417						0	480						0	550
1196	FU16	Forest Manor	38	Female	African American	1089	1264	8.4	112	79	61	66	0	99						0							0	354						0	417						0	480						0	550
1196	FU17	Forest Manor	38	Female	African American	1187	1264	8.4	112	79	61	66	0	99						0							0	354						0	417						0	480						0	550
1196	FU18	Forest Manor	38	Female	African American	1264	1264	8.4	112	79	61	66	0	99						0							0	354						0	417						0	480						0	550
1204	FU01	Grassy Creek	50	Male	Caucasian	42	140	8.3	123	69		175	0	140						0							0							0							0							0
1204	FU02	Grassy Creek	50	Male	Caucasian	140	140	8.3	123	69		175	1	140	7.1	137	85	121	175	0							0							0							0							0
1212	FU01	Forest Manor	43	Female	African American	62	175	8.8	118	77	131		0	175						0							0							0							0							0
1212	FU02	Forest Manor	43	Female	African American	175	175	8.8	118	77	131		1	175	9	120	73	131		0							0							0							0							0
1220	FU01	Forest Manor	57	Male	African American	84	273	12.1	177	110	85	108	0	158						0							0	273						0							0							0
1220	FU02	Forest Manor	57	Male	African American	158	273	12.1	177	110	85	108	1	158	12.1	151	100	85	108	0							0	273						0							0							0
1220	FU03	Forest Manor	57	Male	African American	273	273	12.1	177	110	85	108	0	158						0							1	273	6	115	74	53	72	0							0							0
1225	FU01	Midtown	39	Male	Caucasian	42	196	10.9	110	88	117	153	0	147						0	196						0							0							0							0
1225	FU02	Midtown	39	Male	Caucasian	147	196	10.9	110	88	117	153	1	147	12	100	82	84	144	0	196						0							0							0							0
1225	FU03	Midtown	39	Male	Caucasian	196	196	10.9	110	88	117	153	0	147						1	196	12	108	22	84	144	0							0							0							0
1226	FU01	Midtown	61	Male	Caucasian	63	882	11.8	140	80	59	111	0	119						0	245						0	301						0	371						0	532						0
1226	FU02	Midtown	61	Male	Caucasian	119	882	11.8	140	80	59	111	1	119	10.3	150	88	59	111	0	245						0	301						0	371						0	532						0
1226	FU03	Midtown	61	Male	Caucasian	245	882	11.8	140	80	59	111	0	119						1	245	9.4	132	80	30	75	0	301						0	371						0	532						0
1226	FU04	Midtown	61	Male	Caucasian	301	882	11.8	140	80	59	111	0	119						0	245						1	301	8.3	160	100	30	75	0	371						0	532						0
1226	FU05	Midtown	61	Male	Caucasian	343	882	11.8	140	80	59	111	0	119						0	245						1	301						0	371						0	532						0
1226	FU06	Midtown	61	Male	Caucasian	371	882	11.8	140	80	59	111	0	119						0	245						0	301						1	371	8.4	110	70	30	75	0	532						0
1226	FU07	Midtown	61	Male	Caucasian	406	882	11.8	140	80	59	111	0	119						0	245						0	301						1	371						0	532						0
1226	FU08	Midtown	61	Male	Caucasian	441	882	11.8	140	80	59	111	0	119						0	245						0	301						1	371						0	532						0
1226	FU09	Midtown	61	Male	Caucasian	532	882	11.8	140	80	59	111	0	119						0	245						0	301						0	371						1	532	8.5	130	80	30	75	0
1226	FU10	Midtown	61	Male	Caucasian	672	882	11.8	140	80	59	111	0	119						0	245						0	301						0	371						0	532						0
1226	FU11	Midtown	61	Male	Caucasian	763	882	11.8	140	80	59	111	0	119						0	245						0	301						0	371						0	532						0
1226	FU12	Midtown	61	Male	Caucasian	882	882	11.8	140	80	59	111	0	119						0	245						0	301						0	371						0	532						0
1248	FU01	Forest Manor	61	Male	Caucasian	84	714	8.8	110	64	114		0	129						0	186						0	273						0							0							0
1248	FU02	Forest Manor	61	Male	Caucasian	129	714	8.8	110	64	114		1	129	7.8	102	70	114		0	186						0	273						0							0							0
1248	FU03	Forest Manor	61	Male	Caucasian	163	714	8.8	110	64	114		1	129						0	186						0	273						0							0							0
1248	FU04	Forest Manor	61	Male	Caucasian	186	714	8.8	110	64	114		0	129						1	186	8.1	97	66	114		0	273						0							0							0
1248	FU05	Forest Manor	61	Male	Caucasian	211	714	8.8	110	64	114		0	129						1	186						0	273						0							0							0
1248	FU06	Forest Manor	61	Male	Caucasian	273	714	8.8	110	64	114		0	129						0	186						1	273	8.1	93	65	114		0							0							0
1248	FU07	Forest Manor	61	Male	Caucasian	714	714	8.8	110	64	114		0	129						0	186						0	273						0							0							0
1253	FU01	Forest Manor	61	Female	African American	37	161	9.4	153	96	113		0	91						0							0							0							0							0
1253	FU02	Forest Manor	61	Female	African American	70	161	9.4	153	96	113		0	91						0							0							0							0							0
1253	FU03	Forest Manor	61	Female	African American	91	161	9.4	153	96	113		1	91	9.3	115	85	103		0							0							0							0							0
1253	FU04	Forest Manor	61	Female	African American	106	161	9.4	153	96	113		1	91						0							0							0							0							0
1253	FU05	Forest Manor	61	Female	African American	161	161	9.4	153	96	113		1	91						0							0							0							0							0
1254	FU01	Forest Manor	63	Female	African American	64	95	9.5	134	56	110		0	95						0							0							0							0							0
1254	FU02	Forest Manor	63	Female	African American	95	95	9.5	134	56	110		1	95	9.3	159	82	110	119	0							0							0							0							0
1255	FU01	Forest Manor	53	Male	African American	107	107	9.7	112	70	32	111	1	107	6.9	136	87	32	111	0							0							0							0							0
1261	FU01	Forest Manor	52	Female	African American	72	861	9.2	130	68	72	120	0	105						0	224						0	322						0	448						0							0
1261	FU02	Forest Manor	52	Female	African American	105	861	9.2	130	68	72	120	1	105	9.2	110	58	72	120	0	224						0	322						0	448						0							0
1261	FU03	Forest Manor	52	Female	African American	155	861	9.2	130	68	72	120	1	105						0	224						0	322						0	448						0							0
1261	FU04	Forest Manor	52	Female	African American	224	861	9.2	130	68	72	120	0	105						1	224	7.6	114	67	72	120	0	322						0	448						0							0
1261	FU05	Forest Manor	52	Female	African American	266	861	9.2	130	68	72	120	0	105						1	224						0	322						0	448						0							0
1261	FU06	Forest Manor	52	Female	African American	322	861	9.2	130	68	72	120	0	105						0	224						1	322	9.3	109	65	72	120	0	448						0							0
1261	FU07	Forest Manor	52	Female	African American	350	861	9.2	130	68	72	120	0	105						0	224						1	322						0	448						0							0
1261	FU08	Forest Manor	52	Female	African American	448	861	9.2	130	68	72	120	0	105						0	224						0	322						1	448	9.3	117	70	72	120	0							0
1261	FU09	Forest Manor	52	Female	African American	658	861	9.2	130	68	72	120	0	105						0	224						0	322						0	448						0							0
1261	FU10	Forest Manor	52	Female	African American	714	861	9.2	130	68	72	120	0	105						0	224						0	322						0	448						0							0
1261	FU11	Forest Manor	52	Female	African American	763	861	9.2	130	68	72	120	0	105						0	224						0	322						0	448						0							0
1261	FU12	Forest Manor	52	Female	African American	826	861	9.2	130	68	72	120	0	105						0	224						0	322						0	448						0							0
1261	FU13	Forest Manor	52	Female	African American	861	861	9.2	130	68	72	120	0	105						0	224						0	322						0	448						0							0
1265	FU01	Forest Manor	54	Female	African American	33	558	8.9	110	66	178		0	117						0	264						0	343						0	383						0							0	558
1265	FU02	Forest Manor	54	Female	African American	83	558	8.9	110	66	178		0	117						0	264						0	343						0	383						0							0	558
1265	FU03	Forest Manor	54	Female	African American	117	558	8.9	110	66	178		1	117	9.3	109	68	109		0	264						0	343						0	383						0							0	558
1265	FU04	Forest Manor	54	Female	African American	264	558	8.9	110	66	178		0	117						1	264	9.5	97	65			0	343						0	383						0							0	558
1265	FU05	Forest Manor	54	Female	African American	343	558	8.9	110	66	178		0	117						0	264						1	343	9.5	115	78			0	383						0							0	558
1265	FU06	Forest Manor	54	Female	African American	383	558	8.9	110	66	178		0	117						0	264						0	343						1	383	9.5	152	74			0							0	558
1265	FU07	Forest Manor	54	Female	African American	558	558	8.9	110	66	178		0	117						0	264						0	343						0	383						0							1	558
1266	FU01	Forest Manor	73	Male	African American	230	384	11	162	77	116		0							1	230	10.9	173	81	112		0							0	384						0							0
1266	FU02	Forest Manor	73	Male	African American	384	384	11	162	77	116		0							0	230						0							1	384	11.1	169	77	112		0							0
1274	FU01	Forest Manor	53	Female	African American	28	1218	9.9	135	88	111		0	91						0	224						0							0	364						0	469						0	546
1274	FU02	Forest Manor	53	Female	African American	91	1218	9.9	135	88	111		1	91	9.9	137	85	111	129	0	224						0							0	364						0	469						0	546
1274	FU03	Forest Manor	53	Female	African American	133	1218	9.9	135	88	111		1	91						0	224						0							0	364						0	469						0	546
1274	FU04	Forest Manor	53	Female	African American	175	1218	9.9	135	88	111		1	91						0	224						0							0	364						0	469						0	546
1274	FU05	Forest Manor	53	Female	African American	224	1218	9.9	135	88	111		0	91						1	224	9.4	131	93	111	129	0							0	364						0	469						0	546
1274	FU06	Forest Manor	53	Female	African American	364	1218	9.9	135	88	111		0	91						0	224						0							1	364	9.4	138	88	111	129	0	469						0	546
1274	FU07	Forest Manor	53	Female	African American	469	1218	9.9	135	88	111		0	91						0	224						0							0	364						1	469	9.4	143	87	111	129	0	546
1274	FU08	Forest Manor	53	Female	African American	518	1218	9.9	135	88	111		0	91						0	224						0							0	364						1	469						0	546
1274	FU09	Forest Manor	53	Female	African American	546	1218	9.9	135	88	111		0	91						0	224						0							0	364						0	469						1	546
1274	FU10	Forest Manor	53	Female	African American	588	1218	9.9	135	88	111		0	91						0	224						0							0	364						0	469						1	546
1274	FU11	Forest Manor	53	Female	African American	644	1218	9.9	135	88	111		0	91						0	224						0							0	364						0	469						0	546
1274	FU12	Forest Manor	53	Female	African American	707	1218	9.9	135	88	111		0	91						0	224						0							0	364						0	469						0	546
1274	FU13	Forest Manor	53	Female	African American	763	1218	9.9	135	88	111		0	91						0	224						0							0	364						0	469						0	546
1274	FU14	Forest Manor	53	Female	African American	868	1218	9.9	135	88	111		0	91						0	224						0							0	364						0	469						0	546
1274	FU15	Forest Manor	53	Female	African American	896	1218	9.9	135	88	111		0	91						0	224						0							0	364						0	469						0	546
1274	FU16	Forest Manor	53	Female	African American	966	1218	9.9	135	88	111		0	91						0	224						0							0	364						0	469						0	546
1274	FU17	Forest Manor	53	Female	African American	980	1218	9.9	135	88	111		0	91						0	224						0							0	364						0	469						0	546
1274	FU18	Forest Manor	53	Female	African American	1078	1218	9.9	135	88	111		0	91						0	224						0							0	364						0	469						0	546
1274	FU19	Forest Manor	53	Female	African American	1176	1218	9.9	135	88	111		0	91						0	224						0							0	364						0	469						0	546
1274	FU20	Forest Manor	53	Female	African American	1218	1218	9.9	135	88	111		0	91						0	224						0							0	364						0	469						0	546
1276	FU01	Midtown	48	Female	African American	133	1008	12.3	132	90	122	170	1	133	6.2	119	78	122	170	0							0							0	427						0							0
1276	FU02	Midtown	48	Female	African American	427	1008	12.3	132	90	122	170	0	133						0							0							1	427	14	100	68	122	170	0							0
1276	FU03	Midtown	48	Female	African American	791	1008	12.3	132	90	122	170	0	133						0							0							0	427						0							0
1276	FU04	Midtown	48	Female	African American	1008	1008	12.3	132	90	122	170	0	133						0							0							0	427						0							0
1290	FU01	West Side	62	Female	African American	35	333	8.6	150	84	88	94	0							0	180						0	333						0							0							0
1290	FU02	West Side	62	Female	African American	70	333	8.6	150	84	88	94	0							0	180						0	333						0							0							0
1290	FU03	West Side	62	Female	African American	180	333	8.6	150	84	88	94	0							1	180	8	145	79	88		0	333						0							0							0
1290	FU04	West Side	62	Female	African American	237	333	8.6	150	84	88	94	0							1	180						0	333						0							0							0
1290	FU05	West Side	62	Female	African American	333	333	8.6	150	84	88	94	0							0	180						1	333	9.7	156	82	88		0							0							0
1293	FU01	Forest Manor	26	Male	Caucasian	37	470	11.7	119	77	91		0	176						0	239						0							0							0	470						0
1293	FU02	Forest Manor	26	Male	Caucasian	78	470	11.7	119	77	91		0	176						0	239						0							0							0	470						0
1293	FU03	Forest Manor	26	Male	Caucasian	176	470	11.7	119	77	91		1	176	7.5	116	76	91		0	239						0							0							0	470						0
1293	FU04	Forest Manor	26	Male	Caucasian	239	470	11.7	119	77	91		0	176						1	239	7.8	123	83	91		0							0							0	470						0
1293	FU05	Forest Manor	26	Male	Caucasian	470	470	11.7	119	77	91		0	176						0	239						0							0							1	470	9.1	116	78	91	84	0
1294	FU01	North Arlington	38	Female	African American	194	314	13	130	84	113		0							1	194	11.5	124	80	113		0	314						0							0							0
1294	FU02	North Arlington	38	Female	African American	257	314	13	130	84	113		0							1	194						0	314						0							0							0
1294	FU03	North Arlington	38	Female	African American	314	314	13	130	84	113		0							0	194						1	314	12.9	118	81	103	119	0							0							0
1296	FU01	Forest Manor	51	Female	Hispanic	35	462	9	122	83	117	87	0	126						0	203						0							0	371						0	462						0
1296	FU02	Forest Manor	51	Female	Hispanic	84	462	9	122	83	117	87	0	126						0	203						0							0	371						0	462						0
1296	FU03	Forest Manor	51	Female	Hispanic	126	462	9	122	83	117	87	1	126	11.2	111	70	117	87	0	203						0							0	371						0	462						0
1296	FU04	Forest Manor	51	Female	Hispanic	203	462	9	122	83	117	87	0	126						1	203	14	121	79	117	87	0							0	371						0	462						0
1296	FU05	Forest Manor	51	Female	Hispanic	371	462	9	122	83	117	87	0	126						0	203						0							1	371	14	121	79	117	87	0	462						0
1296	FU06	Forest Manor	51	Female	Hispanic	462	462	9	122	83	117	87	0	126						0	203						0							0	371						1	462	12.4	126	79	59	68	0
1297	FU01	Forest Manor	52	Female	African American	42	1120	10.4	125	84	88	107	0	91						0	189						0	280						0	406						0	476						0
1297	FU02	Forest Manor	52	Female	African American	91	1120	10.4	125	84	88	107	1	91	10.7	140	88	88	107	0	189						0	280						0	406						0	476						0
1297	FU03	Forest Manor	52	Female	African American	119	1120	10.4	125	84	88	107	1	91						0	189						0	280						0	406						0	476						0
1297	FU04	Forest Manor	52	Female	African American	189	1120	10.4	125	84	88	107	0	91						1	189	8.5	137	79	88	107	0	280						0	406						0	476						0
1297	FU05	Forest Manor	52	Female	African American	280	1120	10.4	125	84	88	107	0	91						0	189						1	280	8.2	149	85	88	107	0	406						0	476						0
1297	FU06	Forest Manor	52	Female	African American	406	1120	10.4	125	84	88	107	0	91						0	189						0	280						1	406	7.9	129	82	88	107	0	476						0
1297	FU07	Forest Manor	52	Female	African American	476	1120	10.4	125	84	88	107	0	91						0	189						0	280						0	406						1	476	7.9	150	89	88	107	0
1297	FU08	Forest Manor	52	Female	African American	644	1120	10.4	125	84	88	107	0	91						0	189						0	280						0	406						0	476						0
1297	FU09	Forest Manor	52	Female	African American	693	1120	10.4	125	84	88	107	0	91						0	189						0	280						0	406						0	476						0
1297	FU10	Forest Manor	52	Female	African American	756	1120	10.4	125	84	88	107	0	91						0	189						0	280						0	406						0	476						0
1297	FU11	Forest Manor	52	Female	African American	791	1120	10.4	125	84	88	107	0	91						0	189						0	280						0	406						0	476						0
1297	FU12	Forest Manor	52	Female	African American	875	1120	10.4	125	84	88	107	0	91						0	189						0	280						0	406						0	476						0
1297	FU13	Forest Manor	52	Female	African American	1057	1120	10.4	125	84	88	107	0	91						0	189						0	280						0	406						0	476						0
1297	FU14	Forest Manor	52	Female	African American	1120	1120	10.4	125	84	88	107	0	91						0	189						0	280						0	406						0	476						0
1298	FU01	Forest Manor	46	Female	Caucasian	49	91	9.9	165	93	144	214	0	91						0							0							0							0							0
1298	FU02	Forest Manor	46	Female	Caucasian	91	91	9.9	165	93	144	214	1	91	5.8	168	121	144	214	0							0							0							0							0
1308	FU01	Forest Manor	63	Male	African American	56	196	11.4	135	76	119	130	0	147						0	196						0							0							0							0
1308	FU02	Forest Manor	63	Male	African American	84	196	11.4	135	76	119	130	0	147						0	196						0							0							0							0
1308	FU03	Forest Manor	63	Male	African American	147	196	11.4	135	76	119	130	1	147	7.6	146	72	119	130	0	196						0							0							0							0
1308	FU04	Forest Manor	63	Male	African American	196	196	11.4	135	76	119	130	0	147						1	196	7.6	129	83	119	130	0							0							0							0
1311	FU01	Midtown	53	Male	African American	1022	1050	14.5	110	68	56	72	0							0							0							0							0							0
1311	FU02	Midtown	53	Male	African American	1050	1050	14.5	110	68	56	72	0							0							0							0							0							0
1321	FU01	Midtown	41	Male	Caucasian	147	147	14	131	89			1	147	12.3	128	80	81	94	0							0							0							0							0
1323	FU01	Midtown	56	Male	African American	280	1043	8	128	78	105	129	0							0							1	280	7.9	118	76	105	129	0	378						0	469						0
1323	FU02	Midtown	56	Male	African American	315	1043	8	128	78	105	129	0							0							1	280						0	378						0	469						0
1323	FU03	Midtown	56	Male	African American	343	1043	8	128	78	105	129	0							0							1	280						0	378						0	469						0
1323	FU04	Midtown	56	Male	African American	378	1043	8	128	78	105	129	0							0							0	280						1	378	7	118	70	105	129	0	469						0
1323	FU05	Midtown	56	Male	African American	469	1043	8	128	78	105	129	0							0							0	280						0	378						1	469	8.1	114	70	105	129	0
1323	FU06	Midtown	56	Male	African American	490	1043	8	128	78	105	129	0							0							0	280						0	378						1	469						0
1323	FU07	Midtown	56	Male	African American	539	1043	8	128	78	105	129	0							0							0	280						0	378						1	469						0
1323	FU08	Midtown	56	Male	African American	686	1043	8	128	78	105	129	0							0							0	280						0	378						0	469						0
1323	FU09	Midtown	56	Male	African American	742	1043	8	128	78	105	129	0							0							0	280						0	378						0	469						0
1323	FU10	Midtown	56	Male	African American	791	1043	8	128	78	105	129	0							0							0	280						0	378						0	469						0
1323	FU11	Midtown	56	Male	African American	826	1043	8	128	78	105	129	0							0							0	280						0	378						0	469						0
1323	FU12	Midtown	56	Male	African American	931	1043	8	128	78	105	129	0							0							0	280						0	378						0	469						0
1323	FU13	Midtown	56	Male	African American	980	1043	8	128	78	105	129	0							0							0	280						0	378						0	469						0
1323	FU14	Midtown	56	Male	African American	1043	1043	8	128	78	105	129	0							0							0	280						0	378						0	469						0
1324	FU01	Midtown	52	Female	Caucasian	84	1043	11.7	130	84	67		0							0							0							0							0							0
1324	FU02	Midtown	52	Female	Caucasian	714	1043	11.7	130	84	67		0							0							0							0							0							0
1324	FU03	Midtown	52	Female	Caucasian	1043	1043	11.7	130	84	67		0							0							0							0							0							0
1332	FU01	West Side	39	Female	Caucasian	124	124	8.8	152	100	108		1	124	9.4	138	92	128		0							0							0							0							0
1363	FU01	West Side	55	Male	Caucasian	33	285	11.1	138	82	128	216	0	103						0	180						0	285						0							0							0
1363	FU02	West Side	55	Male	Caucasian	103	285	11.1	138	82	128	216	1	103	8	126	70	54	84	0	180						0	285						0							0							0
1363	FU03	West Side	55	Male	Caucasian	180	285	11.1	138	82	128	216	0	103						1	180	7.9	136	78	54	84	0	285						0							0							0
1363	FU04	West Side	55	Male	Caucasian	285	285	11.1	138	82	128	216	0	103						0	180						1	285	7.1	134	80	54	84	0							0							0
1364	FU01	West Side	52	Female	African American	125	125	14	128	66	102	126	1	125	7.9	150	83	73	126	0							0							0							0							0
1380	FU01	Midtown	39	Male	Caucasian	315	938	9.7	120	88		142	0							0							1	315	8.8	160	100	46	74	0	385						0	483						0
1380	FU02	Midtown	39	Male	Caucasian	322	938	9.7	120	88		142	0							0							1	315						0	385						0	483						0
1380	FU03	Midtown	39	Male	Caucasian	385	938	9.7	120	88		142	0							0							0	315						1	385	9.3	110	80	46	87	0	483						0
1380	FU04	Midtown	39	Male	Caucasian	483	938	9.7	120	88		142	0							0							0	315						0	385						1	483	6.7	100	80	46	87	0
1380	FU05	Midtown	39	Male	Caucasian	518	938	9.7	120	88		142	0							0							0	315						0	385						1	483						0
1380	FU06	Midtown	39	Male	Caucasian	742	938	9.7	120	88		142	0							0							0	315						0	385						0	483						0
1380	FU07	Midtown	39	Male	Caucasian	938	938	9.7	120	88		142	0							0							0	315						0	385						0	483						0
1382	FU01	Forest Manor	51	Male	Caucasian	47	529	12	152	60	87	140	0	117						0	242						0	284						0							0	501						0
1382	FU02	Forest Manor	51	Male	Caucasian	117	529	12	152	60	87	140	1	117	8.9	122	78	87	140	0	242						0	284						0							0	501						0
1382	FU03	Forest Manor	51	Male	Caucasian	158	529	12	152	60	87	140	1	117						0	242						0	284						0							0	501						0
1382	FU04	Forest Manor	51	Male	Caucasian	242	529	12	152	60	87	140	0	117						1	242	10.9	158	85	87	140	0	284						0							0	501						0
1382	FU05	Forest Manor	51	Male	Caucasian	284	529	12	152	60	87	140	0	117						0	242						1	284	10.9	129	69	87	140	0							0	501						0
1382	FU06	Forest Manor	51	Male	Caucasian	333	529	12	152	60	87	140	0	117						0	242						1	284						0							0	501						0
1382	FU07	Forest Manor	51	Male	Caucasian	501	529	12	152	60	87	140	0	117						0	242						0	284						0							1	501	8.9	145	68	87	140	0
1382	FU08	Forest Manor	51	Male	Caucasian	529	529	12	152	60	87	140	0	117						0	242						0	284						0							1	501						0
1383	FU01	West Side	58	Female	Caucasian	44	279	14	164	96	70	125	0	105						0	188						0	279						0							0							0
1383	FU02	West Side	58	Female	Caucasian	105	279	14	164	96	70	125	1	105	8.5	156	92	70	125	0	188						0	279						0							0							0
1383	FU03	West Side	58	Female	Caucasian	188	279	14	164	96	70	125	0	105						1	188	8	137	83	114		0	279						0							0							0
1383	FU04	West Side	58	Female	Caucasian	237	279	14	164	96	70	125	0	105						1	188						0	279						0							0							0
1383	FU05	West Side	58	Female	Caucasian	279	279	14	164	96	70	125	0	105						0	188						1	279	8.2	148	82	65	125	0							0							0
1391	FU01	North Arlington	63	Female	Caucasian	117	971	9.6	124	81	186		1	117	8	151	75	186	242	0	229						0	327						0							0							0
1391	FU02	North Arlington	63	Female	Caucasian	229	971	9.6	124	81	186		0	117						1	229	7	138	74	186	242	0	327						0							0							0
1391	FU03	North Arlington	63	Female	Caucasian	327	971	9.6	124	81	186		0	117						0	229						1	327	7	120	70	73	242	0							0							0
1391	FU04	North Arlington	63	Female	Caucasian	887	971	9.6	124	81	186		0	117						0	229						0	327						0							0							0
1391	FU05	North Arlington	63	Female	Caucasian	971	971	9.6	124	81	186		0	117						0	229						0	327						0							0							0
1402	FU01	West Side	64	Female	Hispanic	98	98	9.5	149	84	86		1	98	9.1	132	82	86		0							0							0							0							0
1420	FU01	West Side	75	Female	Caucasian	64	147	11	133	65	137	158	0	147						0							0							0							0							0
1420	FU02	West Side	75	Female	Caucasian	147	147	11	133	65	137	158	1	147	7.6	130	90	137	161	0							0							0							0							0
1421	FU01	West Side	55	Female	African American	35	236	9.7	127	85			0	116						0	236						0							0							0							0
1421	FU02	West Side	55	Female	African American	116	236	9.7	127	85			1	116	7.4	128	76	78	94	0	236						0							0							0							0
1421	FU03	West Side	55	Female	African American	236	236	9.7	127	85			0	116						1	236	7.4	150	82	103		0							0							0							0
1427	FU01	West Side	61	Female	Caucasian	21	200	9.4	134	70	23	74	0	123						0	200						0							0							0							0
1427	FU02	West Side	61	Female	Caucasian	75	200	9.4	134	70	23	74	0	123						0	200						0							0							0							0
1427	FU03	West Side	61	Female	Caucasian	123	200	9.4	134	70	23	74	1	123	7.9	111	72	29	79	0	200						0							0							0							0
1427	FU04	West Side	61	Female	Caucasian	200	200	9.4	134	70	23	74	0	123						1	200	7.5	122	63	29	79	0							0							0							0
1429	FU01	West Side	59	Male	Caucasian	69	238	14	118	74	72		0	148						0	190						0							0							0							0
1429	FU02	West Side	59	Male	Caucasian	148	238	14	118	74	72		1	148	13.6	138	76	65		0	190						0							0							0							0
1429	FU03	West Side	59	Male	Caucasian	190	238	14	118	74	72		0	148						1	190	13.6	124	79	65		0							0							0							0
1429	FU04	West Side	59	Male	Caucasian	238	238	14	118	74	72		0	148						1	190						0							0							0							0
1436	FU01	North Arlington	63	Male	Caucasian	63	112	10	118	80	60	83	0	112						0							0							0							0							0
1436	FU02	North Arlington	63	Male	Caucasian	112	112	10	118	80	60	83	1	112	11.6	159	71	92	82	0							0							0							0							0
1491	FU01	West Side	61	Female	Caucasian	42	217	10.4	118	70	54	130	0	126						0	217						0							0							0							0
1491	FU02	West Side	61	Female	Caucasian	77	217	10.4	118	70	54	130	0	126						0	217						0							0							0							0
1491	FU03	West Side	61	Female	Caucasian	126	217	10.4	118	70	54	130	1	126	8.7	126	75	54	130	0	217						0							0							0							0
1491	FU04	West Side	61	Female	Caucasian	217	217	10.4	118	70	54	130	0	126						1	217	9.4	123	70	54		0							0							0							0
1492	FU01	West Side	57	Male	Hispanic	176	189	10.4	142	64	117		1	176	9.4	132	70	97		0	189						0							0							0							0
1492	FU02	West Side	57	Male	Hispanic	189	189	10.4	142	64	117		0	176						1	189	9.4	136	69	97		0							0							0							0
1502	FU01	North Arlington	58	Female	African American	61	307	14	129	80	14	51	0	248						0	208						0	307						0							0							0
1502	FU02	North Arlington	58	Female	African American	124	307	14	129	80	14	51	1	248						0	208						0	307						0							0							0
1502	FU03	North Arlington	58	Female	African American	124	307	14	129	80	14	51	1	248						0	208						0	307						0							0							0
1502	FU04	North Arlington	58	Female	African American	208	307	14	129	80	14	51	0	248						1	208	8.1	120	68	14	51	0	307						0							0							0
1502	FU05	North Arlington	58	Female	African American	307	307	14	129	80	14	51	0	248						0	208						1	307	6.6	132	74	23	51	0							0							0
1509	FU01	Midtown	64	Female	African American	35	434	9	110	80	123		0							0	231						0							0	434						0							0
1509	FU02	Midtown	64	Female	African American	84	434	9	110	80	123		0							0	231						0							0	434						0							0
1509	FU03	Midtown	64	Female	African American	231	434	9	110	80	123		0							1	231	7	110	78	59	86	0							0	434						0							0
1509	FU04	Midtown	64	Female	African American	434	434	9	110	80	123		0							0	231						0							1	434	5.7	110	80	59	86	0							0
1571	FU01	Forest Manor	63	Female	Caucasian	42	924	8.2	163	76	47	82	0	196						0	231						0	343						0	406						0	469						0
1571	FU02	Forest Manor	63	Female	Caucasian	98	924	8.2	163	76	47	82	1	196						0	231						0	343						0	406						0	469						0
1571	FU03	Forest Manor	63	Female	Caucasian	98	924	8.2	163	76	47	82	1	196						0	231						0	343						0	406						0	469						0
1571	FU04	Forest Manor	63	Female	Caucasian	231	924	8.2	163	76	47	82	0	196						1	231	8	155	78	16	78	0	343						0	406						0	469						0
1571	FU05	Forest Manor	63	Female	Caucasian	266	924	8.2	163	76	47	82	0	196						1	231						0	343						0	406						0	469						0
1571	FU06	Forest Manor	63	Female	Caucasian	343	924	8.2	163	76	47	82	0	196						0	231						1	343	6.7	148	74	16	78	0	406						0	469						0
1571	FU07	Forest Manor	63	Female	Caucasian	406	924	8.2	163	76	47	82	0	196						0	231						0	343						1	406	6.7	149	76	16	78	0	469						0
1571	FU08	Forest Manor	63	Female	Caucasian	469	924	8.2	163	76	47	82	0	196						0	231						0	343						0	406						1	469	6.8	129	79	16	78	0
1571	FU09	Forest Manor	63	Female	Caucasian	658	924	8.2	163	76	47	82	0	196						0	231						0	343						0	406						0	469						0
1571	FU10	Forest Manor	63	Female	Caucasian	924	924	8.2	163	76	47	82	0	196						0	231						0	343						0	406						0	469						0
1573	FU01	Grassy Creek	59	Female	African American	37	667	13.5	135	85	90	139	0							0	226						0							0							0							0
1573	FU02	Grassy Creek	59	Female	African American	226	667	13.5	135	85	90	139	0							1	226	9.4	164	85	90	139	0							0							0							0
1573	FU03	Grassy Creek	59	Female	African American	667	667	13.5	135	85	90	139	0							0	226						0							0							0							0
1576	FU01	Midtown	47	Female	African American	42	175	8.8	155	95	96	132	0	175						0							0							0							0							0
1576	FU02	Midtown	47	Female	African American	175	175	8.8	155	95	96	132	1	175	8.6	110	68	67	92	0							0							0							0							0
1580	FU01	Forest Manor	54	Male	African American	47	150	8.9	114	74	79	83	0	150						0							0							0							0							0
1580	FU02	Forest Manor	54	Male	African American	150	150	8.9	114	74	79	83	1	150	8.4	123	81	88	102	0							0							0							0							0
1584	FU01	West Side	33	Female	Other	119	119	12.3	110	69	125		1	119	12.1	130	79	88		0							0							0							0							0
1585	FU01	Midtown	39	Male	African American	14	805	10	123	84	154	197	0	91						0	266						0							0							0							0
1585	FU02	Midtown	39	Male	African American	49	805	10	123	84	154	197	0	91						0	266						0							0							0							0
1585	FU03	Midtown	39	Male	African American	91	805	10	123	84	154	197	1	91	7.7	110	76	154	197	0	266						0							0							0							0
1585	FU04	Midtown	39	Male	African American	175	805	10	123	84	154	197	1	91						0	266						0							0							0							0
1585	FU05	Midtown	39	Male	African American	266	805	10	123	84	154	197	0	91						1	266	6.7	122	86	85	103	0							0							0							0
1585	FU06	Midtown	39	Male	African American	630	805	10	123	84	154	197	0	91						0	266						0							0							0							0
1585	FU07	Midtown	39	Male	African American	805	805	10	123	84	154	197	0	91						0	266						0							0							0							0
1587	FU01	West Side	56	Female	African American	91	91	11.2	114	76	83	106	1	91	9.2	126	78	83	106	0							0							0							0							0
1589	FU01	Midtown	50	Female	Caucasian	196	196	14.7	134	82	103	153	0							1	196	13.1	130	84	71	107	0							0							0							0
1590	FU01	West Side	34	Female	Other	42	90	9.4	124	82	84	78	0	90						0							0							0							0							0
1590	FU02	West Side	34	Female	Other	90	90	9.4	124	82	84	78	1	90	8.4	127	82	84	78	0							0							0							0							0
1597	FU01	West Side	34	Female	Hispanic	205	281	14	118	78	74	133	0							1	205	10.9	118	72	47	67	0	281						0							0							0
1597	FU02	West Side	34	Female	Hispanic	237	281	14	118	78	74	133	0							1	205						0	281						0							0							0
1597	FU03	West Side	34	Female	Hispanic	281	281	14	118	78	74	133	0							0	205						1	281	8.9	124	78	47	67	0							0							0
1598	FU01	West Side	39	Male	Hispanic	27	123	10.1	128	84	85	105	0	123						0							0							0							0							0
1598	FU02	West Side	39	Male	Hispanic	123	123	10.1	128	84	85	105	1	123	8.5	110	68	97	105	0							0							0							0							0
1600	FU01	North Arlington	47	Male	African American	56	868	9.1	132	89	66	100	0							0							0							0							0							0
1600	FU02	North Arlington	47	Male	African American	868	868	9.1	132	89	66	100	0							0							0							0							0							0
1601	FU01	Grassy Creek	54	Female	Hispanic	21	882	9.4	114	74	88	104	0	140						0	189						0	329						0	420						0							0	616
1601	FU02	Grassy Creek	54	Female	Hispanic	77	882	9.4	114	74	88	104	0	140						0	189						0	329						0	420						0							0	616
1601	FU03	Grassy Creek	54	Female	Hispanic	140	882	9.4	114	74	88	104	1	140	7.9	149	88	88	104	0	189						0	329						0	420						0							0	616
1601	FU04	Grassy Creek	54	Female	Hispanic	189	882	9.4	114	74	88	104	0	140						1	189	7	139	84	88	104	0	329						0	420						0							0	616
1601	FU05	Grassy Creek	54	Female	Hispanic	266	882	9.4	114	74	88	104	0	140						1	189						0	329						0	420						0							0	616
1601	FU06	Grassy Creek	54	Female	Hispanic	329	882	9.4	114	74	88	104	0	140						0	189						1	329	7	131	85	88	104	0	420						0							0	616
1601	FU07	Grassy Creek	54	Female	Hispanic	420	882	9.4	114	74	88	104	0	140						0	189						0	329						1	420	7	136	84	88	104	0							0	616
1601	FU08	Grassy Creek	54	Female	Hispanic	616	882	9.4	114	74	88	104	0	140						0	189						0	329						0	420						0							1	616
1601	FU09	Grassy Creek	54	Female	Hispanic	791	882	9.4	114	74	88	104	0	140						0	189						0	329						0	420						0							0	616
1601	FU10	Grassy Creek	54	Female	Hispanic	882	882	9.4	114	74	88	104	0	140						0	189						0	329						0	420						0							0	616
1602	FU01	North Arlington	69	Male	Other	63	210	9	144	84	68	102	0	126						0	210						0							0							0							0
1602	FU02	North Arlington	69	Male	Other	126	210	9	144	84	68	102	1	126	8.5	118	78	68	102	0	210						0							0							0							0
1602	FU03	North Arlington	69	Male	Other	210	210	9	144	84	68	102	0	126						1	210	8.9	122	76	68	102	0							0							0							0
1604	FU01	Grassy Creek	44	Male	African American	35	854	11.8	126	77	123	123	0	175						0	266						0							0							0							0
1604	FU02	Grassy Creek	44	Male	African American	175	854	11.8	126	77	123	123	1	175	9	129	79	48	70	0	266						0							0							0							0
1604	FU03	Grassy Creek	44	Male	African American	266	854	11.8	126	77	123	123	0	175						1	266	9	132	78	48	70	0							0							0							0
1604	FU04	Grassy Creek	44	Male	African American	854	854	11.8	126	77	123	123	0	175						0	266						0							0							0							0
1608	FU01	Midtown	48	Male	African American	49	847	8.6	132	72	120	136	0	119						0	189						0	273						0	399						0	483						0	581
1608	FU02	Midtown	48	Male	African American	119	847	8.6	132	72	120	136	1	119	7.9	112	78	120	136	0	189						0	273						0	399						0	483						0	581
1608	FU03	Midtown	48	Male	African American	189	847	8.6	132	72	120	136	0	119						1	189	6	110	72	111	128	0	273						0	399						0	483						0	581
1608	FU04	Midtown	48	Male	African American	231	847	8.6	132	72	120	136	0	119						1	189						0	273						0	399						0	483						0	581
1608	FU05	Midtown	48	Male	African American	273	847	8.6	132	72	120	136	0	119						0	189						1	273	5.6	110	78	111	128	0	399						0	483						0	581
1608	FU06	Midtown	48	Male	African American	315	847	8.6	132	72	120	136	0	119						0	189						1	273						0	399						0	483						0	581
1608	FU07	Midtown	48	Male	African American	399	847	8.6	132	72	120	136	0	119						0	189						0	273						1	399	8.5	120	68	111	128	0	483						0	581
1608	FU08	Midtown	48	Male	African American	483	847	8.6	132	72	120	136	0	119						0	189						0	273						0	399						1	483	9.3	112	62	111	128	0	581
1608	FU09	Midtown	48	Male	African American	539	847	8.6	132	72	120	136	0	119						0	189						0	273						0	399						1	483						0	581
1608	FU10	Midtown	48	Male	African American	581	847	8.6	132	72	120	136	0	119						0	189						0	273						0	399						0	483						1	581
1608	FU11	Midtown	48	Male	African American	630	847	8.6	132	72	120	136	0	119						0	189						0	273						0	399						0	483						0	581
1608	FU12	Midtown	48	Male	African American	658	847	8.6	132	72	120	136	0	119						0	189						0	273						0	399						0	483						0	581
1608	FU13	Midtown	48	Male	African American	693	847	8.6	132	72	120	136	0	119						0	189						0	273						0	399						0	483						0	581
1608	FU14	Midtown	48	Male	African American	784	847	8.6	132	72	120	136	0	119						0	189						0	273						0	399						0	483						0	581
1608	FU15	Midtown	48	Male	African American	847	847	8.6	132	72	120	136	0	119						0	189						0	273						0	399						0	483						0	581
1609	FU01	North Arlington	58	Male	Hispanic	117	824	12.9	130	79	61	105	1	117	13.2	140	88	61	105	0	222						0	292						0							0							0
1609	FU02	North Arlington	58	Male	Hispanic	159	824	12.9	130	79	61	105	1	117						0	222						0	292						0							0							0
1609	FU03	North Arlington	58	Male	Hispanic	222	824	12.9	130	79	61	105	0	117						1	222	12.5	132	82	61	135	0	292						0							0							0
1609	FU04	North Arlington	58	Male	Hispanic	292	824	12.9	130	79	61	105	0	117						0	222						1	292	12.5	128	84	66	105	0							0							0
1609	FU05	North Arlington	58	Male	Hispanic	334	824	12.9	130	79	61	105	0	117						0	222						1	292						0							0							0
1609	FU06	North Arlington	58	Male	Hispanic	677	824	12.9	130	79	61	105	0	117						0	222						0	292						0							0							0
1609	FU07	North Arlington	58	Male	Hispanic	747	824	12.9	130	79	61	105	0	117						0	222						0	292						0							0							0
1609	FU08	North Arlington	58	Male	Hispanic	824	824	12.9	130	79	61	105	0	117						0	222						0	292						0							0							0
1610	FU01	North Arlington	53	Male	Hispanic	68	383	11.3	110	71	177	204	0	117						0	180						0	327						0	383						0							0
1610	FU02	North Arlington	53	Male	Hispanic	117	383	11.3	110	71	177	204	1	117	8	116	78	177	204	0	180						0	327						0	383						0							0
1610	FU03	North Arlington	53	Male	Hispanic	180	383	11.3	110	71	177	204	0	117						1	180	8.4	120	70	87	204	0	327						0	383						0							0
1610	FU04	North Arlington	53	Male	Hispanic	257	383	11.3	110	71	177	204	0	117						1	180						0	327						0	383						0							0
1610	FU05	North Arlington	53	Male	Hispanic	327	383	11.3	110	71	177	204	0	117						0	180						1	327	7.5	130	86	87	204	0	383						0							0
1610	FU06	North Arlington	53	Male	Hispanic	383	383	11.3	110	71	177	204	0	117						0	180						0	327						1	383	9.2	142	90	87	197	0							0
1613	FU01	North Arlington	39	Male	African American	77	763	14	165	103	143	167	0	119						0							0	280						0	406						0							0
1613	FU02	North Arlington	39	Male	African American	119	763	14	165	103	143	167	1	119	10.2	158	92	143	167	0							0	280						0	406						0							0
1613	FU03	North Arlington	39	Male	African American	280	763	14	165	103	143	167	0	119						0							1	280	10.3	164	106	143	167	0	406						0							0
1613	FU04	North Arlington	39	Male	African American	406	763	14	165	103	143	167	0	119						0							0	280						1	406	7.4	134	93	143	167	0							0
1613	FU05	North Arlington	39	Male	African American	763	763	14	165	103	143	167	0	119						0							0	280						0	406						0							0
1614	FU01	North Arlington	51	Female	African American	49	840	10	148	88	74		0							0							0							0							0							0
1614	FU02	North Arlington	51	Female	African American	840	840	10	148	88	74		0							0							0							0							0							0
1615	FU01	North Arlington	72	Male	African American	105	161	14	104	70	71	98	1	105	9.2	110	68	71	98	0							0							0							0							0
1615	FU02	North Arlington	72	Male	African American	161	161	14	104	70	71	98	1	105						0							0							0							0							0
1616	FU01	North Arlington	39	Female	Hispanic	399	399	11.1	111	75	83		0							0							0							1							0							0
1617	FU01	North Arlington	62	Female	African American	63	812	14	120	88	137	192	0	119						0	224						0	343						0	413						0							0	616
1617	FU02	North Arlington	62	Female	African American	119	812	14	120	88	137	192	1	119	11.6	142	94	137	192	0	224						0	343						0	413						0							0	616
1617	FU03	North Arlington	62	Female	African American	161	812	14	120	88	137	192	1	119						0	224						0	343						0	413						0							0	616
1617	FU04	North Arlington	62	Female	African American	224	812	14	120	88	137	192	0	119						1	224	9.2	112	84	137	52	0	343						0	413						0							0	616
1617	FU05	North Arlington	62	Female	African American	343	812	14	120	88	137	192	0	119						0	224						1	343	8.4	132	76	88	192	0	413						0							0	616
1617	FU06	North Arlington	62	Female	African American	413	812	14	120	88	137	192	0	119						0	224						0	343						1	413	8.7	134	80	88	192	0							0	616
1617	FU07	North Arlington	62	Female	African American	616	812	14	120	88	137	192	0	119						0	224						0	343						0	413						0							1	616
1617	FU08	North Arlington	62	Female	African American	812	812	14	120	88	137	192	0	119						0	224						0	343						0	413						0							0	616
1622	FU01	North Arlington	39	Male	Hispanic	112	112	10.9	124	78	66	143	1	112	8.4	112	82	63	143	0							0							0							0							0
1624	FU01	West Side	52	Male	African American	140	861	13.7	158	101	66	151	1	140	14	156	90	139		0							0							0							0							0
1624	FU02	West Side	52	Male	African American	828	861	13.7	158	101	66	151	0	140						0							0							0							0							0
1624	FU03	West Side	52	Male	African American	861	861	13.7	158	101	66	151	0	140						0							0							0							0							0
1628	FU01	Grassy Creek	47	Female	African American	658	826	14	146	92	103	128	0							0							0							0							0							0
1628	FU02	Grassy Creek	47	Female	African American	826	826	14	146	92	103	128	0							0							0							0							0							0
1630	FU01	Forest Manor	54	Male	African American	124	194	8.9	132	87	39	79	1	124	9.1	111	67	39	79	0	194						0							0							0							0
1630	FU02	Forest Manor	54	Male	African American	159	194	8.9	132	87	39	79	1	124						0	194						0							0							0							0
1630	FU03	Forest Manor	54	Male	African American	194	194	8.9	132	87	39	79	0	124						1	194	9.7	99	63	39	79	0							0							0							0
1632	FU01	West Side	44	Male	Caucasian	43	99	8.8	116	77	80	134	0	99						0							0							0							0							0
1632	FU02	West Side	44	Male	Caucasian	99	99	8.8	116	77	80	134	1	99	6.7	128	86	77		0							0							0							0							0
1634	FU01	Grassy Creek	36	Female	Caucasian	140	196	10.9	130	87	155	201	1	140	7.8	118	78	120	142	0	196						0							0							0							0
1634	FU02	Grassy Creek	36	Female	Caucasian	196	196	10.9	130	87	155	201	0	140						1	196	6	163	96	101	121	0							0							0							0
1638	FU01	Midtown	57	Male	African American	98	784	11.4	138	84	77	117	1	98	12.4	130	86	77	117	0	182						0	280						0	364						0	455						0
1638	FU02	Midtown	57	Male	African American	147	784	11.4	138	84	77	117	1	98						0	182						0	280						0	364						0	455						0
1638	FU03	Midtown	57	Male	African American	154	784	11.4	138	84	77	117	1	98						0	182						0	280						0	364						0	455						0
1638	FU04	Midtown	57	Male	African American	182	784	11.4	138	84	77	117	0	98						1	182	10.2	140	82	80	119	0	280						0	364						0	455						0
1638	FU05	Midtown	57	Male	African American	280	784	11.4	138	84	77	117	0	98						0	182						1	280	8.8	138	80	80	119	0	364						0	455						0
1638	FU06	Midtown	57	Male	African American	364	784	11.4	138	84	77	117	0	98						0	182						0	280						1	364	8.8	132	80	80	119	0	455						0
1638	FU07	Midtown	57	Male	African American	455	784	11.4	138	84	77	117	0	98						0	182						0	280						0	364						1	455	9.3	132	80	80	119	0
1638	FU08	Midtown	57	Male	African American	637	784	11.4	138	84	77	117	0	98						0	182						0	280						0	364						0	455						0
1638	FU09	Midtown	57	Male	African American	686	784	11.4	138	84	77	117	0	98						0	182						0	280						0	364						0	455						0
1638	FU10	Midtown	57	Male	African American	784	784	11.4	138	84	77	117	0	98						0	182						0	280						0	364						0	455						0
1639	FU01	Midtown	42	Female	African American	7	119	8.6	100	88	53	71	0	119						0							0							0							0							0
1639	FU02	Midtown	42	Female	African American	119	119	8.6	100	88	53	71	1	119	7.5	100	72	53	71	0							0							0							0							0
1640	FU01	North Arlington	62	Female	Caucasian	337	337	9.3	139	73	60	135	0							0							1	337	9.6	114	62	44	113	0							0							0
1641	FU01	West Side	62	Female	Hispanic	84	825	14	129	76	66	88	0							0							0							0							0							0
1641	FU02	West Side	62	Female	Hispanic	825	825	14	129	76	66	88	0							0							0							0							0							0
1643	FU01	Forest Manor	58	Male	African American	56	770	10.3	163	84	76	95	0	91						0							0							0	364						0	476						0	546
1643	FU02	Forest Manor	58	Male	African American	91	770	10.3	163	84	76	95	1	91	9.5	139	85	76	95	0							0							0	364						0	476						0	546
1643	FU03	Forest Manor	58	Male	African American	126	770	10.3	163	84	76	95	1	91						0							0							0	364						0	476						0	546
1643	FU04	Forest Manor	58	Male	African American	364	770	10.3	163	84	76	95	0	91						0							0							1	364	9.5	153	99	62	102	0	476						0	546
1643	FU05	Forest Manor	58	Male	African American	441	770	10.3	163	84	76	95	0	91						0							0							1	364						0	476						0	546
1643	FU06	Forest Manor	58	Male	African American	476	770	10.3	163	84	76	95	0	91						0							0							0	364						1	476	8	132	83	62	102	0	546
1643	FU07	Forest Manor	58	Male	African American	532	770	10.3	163	84	76	95	0	91						0							0							0	364						1	476						0	546
1643	FU08	Forest Manor	58	Male	African American	546	770	10.3	163	84	76	95	0	91						0							0							0	364						0	476						1	546
1643	FU09	Forest Manor	58	Male	African American	574	770	10.3	163	84	76	95	0	91						0							0							0	364						0	476						1	546
1643	FU10	Forest Manor	58	Male	African American	721	770	10.3	163	84	76	95	0	91						0							0							0	364						0	476						0	546
1643	FU11	Forest Manor	58	Male	African American	770	770	10.3	163	84	76	95	0	91						0							0							0	364						0	476						0	546
1644	FU01	Midtown	55	Male	African American	56	273	14	136	86	123	164	0	91						0	196						0	273						0							0							0
1644	FU02	Midtown	55	Male	African American	91	273	14	136	86	123	164	1	91	7.8	110	78	153	176	0	196						0	273						0							0							0
1644	FU03	Midtown	55	Male	African American	126	273	14	136	86	123	164	1	91						0	196						0	273						0							0							0
1644	FU04	Midtown	55	Male	African American	168	273	14	136	86	123	164	1	91						0	196						0	273						0							0							0
1644	FU05	Midtown	55	Male	African American	196	273	14	136	86	123	164	0	91						1	196	4.6	148	90	153	176	0	273						0							0							0
1644	FU06	Midtown	55	Male	African American	273	273	14	136	86	123	164	0	91						0	196						1	273	5.8	98	72	153	176	0							0							0
1646	FU01	West Side	47	Female	Hispanic	21	187	8.9	144	88	86	158	0	130						0	187						0							0							0							0
1646	FU02	West Side	47	Female	Hispanic	130	187	8.9	144	88	86	158	1	130	8.5	161	87	75	102	0	187						0							0							0							0
1646	FU03	West Side	47	Female	Hispanic	137	187	8.9	144	88	86	158	1	130						0	187						0							0							0							0
1646	FU04	West Side	47	Female	Hispanic	187	187	8.9	144	88	86	158	0	130						1	187	8.5	173	84	75	102	0							0							0							0
1649	FU01	Midtown	27	Female	Caucasian	42	721	11.6	130	88	132	172	0	119						0	189						0	280						0	385						0	469						0	574
1649	FU02	Midtown	27	Female	Caucasian	63	721	11.6	130	88	132	172	0	119						0	189						0	280						0	385						0	469						0	574
1649	FU03	Midtown	27	Female	Caucasian	119	721	11.6	130	88	132	172	1	119	14	108	74	132	172	0	189						0	280						0	385						0	469						0	574
1649	FU04	Midtown	27	Female	Caucasian	147	721	11.6	130	88	132	172	1	119						0	189						0	280						0	385						0	469						0	574
1649	FU05	Midtown	27	Female	Caucasian	189	721	11.6	130	88	132	172	0	119						1	189	9.8	122	82	132	172	0	280						0	385						0	469						0	574
1649	FU06	Midtown	27	Female	Caucasian	231	721	11.6	130	88	132	172	0	119						1	189						0	280						0	385						0	469						0	574
1649	FU07	Midtown	27	Female	Caucasian	280	721	11.6	130	88	132	172	0	119						0	189						1	280	10.2	100	80	132	172	0	385						0	469						0	574
1649	FU08	Midtown	27	Female	Caucasian	329	721	11.6	130	88	132	172	0	119						0	189						1	280						0	385						0	469						0	574
1649	FU09	Midtown	27	Female	Caucasian	385	721	11.6	130	88	132	172	0	119						0	189						0	280						1	385	9.8	110	78	132	172	0	469						0	574
1649	FU10	Midtown	27	Female	Caucasian	469	721	11.6	130	88	132	172	0	119						0	189						0	280						0	385						1	469	9.8	100	82	50	106	0	574
1649	FU11	Midtown	27	Female	Caucasian	532	721	11.6	130	88	132	172	0	119						0	189						0	280						0	385						1	469						0	574
1649	FU12	Midtown	27	Female	Caucasian	574	721	11.6	130	88	132	172	0	119						0	189						0	280						0	385						0	469						1	574
1649	FU13	Midtown	27	Female	Caucasian	630	721	11.6	130	88	132	172	0	119						0	189						0	280						0	385						0	469						0	574
1649	FU14	Midtown	27	Female	Caucasian	721	721	11.6	130	88	132	172	0	119						0	189						0	280						0	385						0	469						0	574
1650	FU01	North Arlington	41	Female	Hispanic	91	217	13.1	124	70	127	216	1	91	14	121	86	127	216	0	217						0							0							0							0
1650	FU02	North Arlington	41	Female	Hispanic	147	217	13.1	124	70	127	216	1	91						0	217						0							0							0							0
1650	FU03	North Arlington	41	Female	Hispanic	217	217	13.1	124	70	127	216	0	91						1	217	9.6	120	72	127	216	0							0							0							0
1651	FU01	Grassy Creek	49	Female	Hispanic	399	763	11.2	157	92	173	211	0							0							0							1	399	14	137	70	173	271	0	469						0	595
1651	FU02	Grassy Creek	49	Female	Hispanic	469	763	11.2	157	92	173	211	0							0							0							0	399						1	469	13.2	132	85	173	211	0	595
1651	FU03	Grassy Creek	49	Female	Hispanic	483	763	11.2	157	92	173	211	0							0							0							0	399						1	469						0	595
1651	FU04	Grassy Creek	49	Female	Hispanic	539	763	11.2	157	92	173	211	0							0							0							0	399						1	469						0	595
1651	FU05	Grassy Creek	49	Female	Hispanic	595	763	11.2	157	92	173	211	0							0							0							0	399						0	469						1	595
1651	FU06	Grassy Creek	49	Female	Hispanic	693	763	11.2	157	92	173	211	0							0							0							0	399						0	469						0	595
1651	FU07	Grassy Creek	49	Female	Hispanic	763	763	11.2	157	92	173	211	0							0							0							0	399						0	469						0	595
1652	FU01	Grassy Creek	49	Male	Hispanic	42	224	9.6	130	85	51	56	0	133						0	224						0							0							0							0
1652	FU02	Grassy Creek	49	Male	Hispanic	84	224	9.6	130	85	51	56	0	133						0	224						0							0							0							0
1652	FU03	Grassy Creek	49	Male	Hispanic	133	224	9.6	130	85	51	56	1	133	8.4	160	99	49	56	0	224						0							0							0							0
1652	FU04	Grassy Creek	49	Male	Hispanic	224	224	9.6	130	85	51	56	0	133						1	224	7.4	127	77	51	56	0							0							0							0
1654	FU01	North Arlington	67	Female	African American	92	92	8.2	158	70	75	90	1	92	7.7	154	74	86	90	0							0							0							0							0
1655	FU01	Grassy Creek	57	Male	Caucasian	70	154	11	178	98	91	136	0	154						0							0							0							0							0
1655	FU02	Grassy Creek	57	Male	Caucasian	154	154	11	178	98	91	136	1	154	9	149	80	91	136	0							0							0							0							0
1656	FU01	North Arlington	47	Female	Caucasian	56	595	14	132	72	148	183	0	119						0	196						0	336						0							0	525						0	595
1656	FU02	North Arlington	47	Female	Caucasian	119	595	14	132	72	148	183	1	119	8.4	138	82	148	187	0	196						0	336						0							0	525						0	595
1656	FU03	North Arlington	47	Female	Caucasian	196	595	14	132	72	148	183	0	119						1	196	8.6	109	68	148	187	0	336						0							0	525						0	595
1656	FU04	North Arlington	47	Female	Caucasian	253	595	14	132	72	148	183	0	119						1	196						0	336						0							0	525						0	595
1656	FU05	North Arlington	47	Female	Caucasian	336	595	14	132	72	148	183	0	119						0	196						1	336	8.1	130	82	148	188	0							0	525						0	595
1656	FU06	North Arlington	47	Female	Caucasian	525	595	14	132	72	148	183	0	119						0	196						0	336						0							1	525	8.4	132	83	148	197	0	595
1656	FU07	North Arlington	47	Female	Caucasian	595	595	14	132	72	148	183	0	119						0	196						0	336						0							0	525						1	595
1657	FU01	Grassy Creek	57	Female	African American	70	105	9.8	128	80	119	151	0	105						0							0							0							0							0
1657	FU02	Grassy Creek	57	Female	African American	105	105	9.8	128	80	119	151	1	105	9.8	138	83	119	158	0							0							0							0							0
1666	FU01	West Side	57	Male	African American	71	226	10.2	158	84	100		0	226						0							0							0							0							0
1666	FU02	West Side	57	Male	African American	113	226	10.2	158	84	100		1	226						0							0							0							0							0
1666	FU03	West Side	57	Male	African American	113	226	10.2	158	84	100		1	226						0							0							0							0							0
1668	FU01	West Side	58	Female	Caucasian	21	128	10.7	165	84	186		0	128						0							0							0							0							0
1668	FU02	West Side	58	Female	Caucasian	43	128	10.7	165	84	186		0	128						0							0							0							0							0
1668	FU03	West Side	58	Female	Caucasian	128	128	10.7	165	84	186		1	128	6.5	146	76	186		0							0							0							0							0
1675	FU01	Midtown	55	Female	African American	28	399	13.3	122	88	94	67	0	175						0							0							0	399						0							0
1675	FU02	Midtown	55	Female	African American	63	399	13.3	122	88	94	67	0	175						0							0							0	399						0							0
1675	FU03	Midtown	55	Female	African American	175	399	13.3	122	88	94	67	1	175	7.3	122	88	120	140	0							0							0	399						0							0
1675	FU04	Midtown	55	Female	African American	399	399	13.3	122	88	94	67	0	175						0							0							1	399	7.8	148	90	118	141	0							0
1676	FU01	North Arlington	60	Female	African American	57	322	9.5	133	88	113	162	0							0	211						0	322						0							0							0
1676	FU02	North Arlington	60	Female	African American	211	322	9.5	133	88	113	162	0							1	211	11.4	148	90	113	162	0	322						0							0							0
1676	FU03	North Arlington	60	Female	African American	238	322	9.5	133	88	113	162	0							1	211						0	322						0							0							0
1676	FU04	North Arlington	60	Female	African American	266	322	9.5	133	88	113	162	0							1	211						0	322						0							0							0
1676	FU05	North Arlington	60	Female	African American	322	322	9.5	133	88	113	162	0							0	211						1	322	9.7	130	86	113	162	0							0							0
1680	FU01	Grassy Creek	66	Female	African American	77	154	9.6	139	84	75	110	0	154						0							0							0							0							0
1680	FU02	Grassy Creek	66	Female	African American	154	154	9.6	139	84	75	110	1	154	6.6	102	66	75	110	0							0							0							0							0
1681	FU01	Midtown	55	Male	African American	35	511	9.2	100	68	162	191	0	161						0	224						0	315						0	364						0	511						0
1681	FU02	Midtown	55	Male	African American	161	511	9.2	100	68	162	191	1	161	14	148	98	162	191	0	224						0	315						0	364						0	511						0
1681	FU03	Midtown	55	Male	African American	224	511	9.2	100	68	162	191	0	161						1	224	7.6	110	72	162	191	0	315						0	364						0	511						0
1681	FU04	Midtown	55	Male	African American	315	511	9.2	100	68	162	191	0	161						0	224						1	315	9.1	124	80	162	191	0	364						0	511						0
1681	FU05	Midtown	55	Male	African American	364	511	9.2	100	68	162	191	0	161						0	224						0	315						1	364	9.1	158	94	162	191	0	511						0
1681	FU06	Midtown	55	Male	African American	427	511	9.2	100	68	162	191	0	161						0	224						0	315						1	364						0	511						0
1681	FU07	Midtown	55	Male	African American	511	511	9.2	100	68	162	191	0	161						0	224						0	315						0	364						1	511	6.7	158	96	162	191	0
1684	FU01	North Arlington	65	Female	African American	42	293	8.2	128	86	71	87	0	161						0	238						0	293						0							0							0
1684	FU02	North Arlington	65	Female	African American	161	293	8.2	128	86	71	87	1	161	8.4	112	88	71	88	0	238						0	293						0							0							0
1684	FU03	North Arlington	65	Female	African American	238	293	8.2	128	86	71	87	0	161						1	238	8.4	126	88	71	88	0	293						0							0							0
1684	FU04	North Arlington	65	Female	African American	293	293	8.2	128	86	71	87	0	161						0	238						1	293	8.5	138	88	71	88	0							0							0
1685	FU01	North Arlington	59	Female	Hispanic	13	699	14	127	79	113	66	0	111						0	202						0	272						0							0	496						0	608
1685	FU02	North Arlington	59	Female	Hispanic	42	699	14	127	79	113	66	0	111						0	202						0	272						0							0	496						0	608
1685	FU03	North Arlington	59	Female	Hispanic	111	699	14	127	79	113	66	1	111	10.4	142	72	83	121	0	202						0	272						0							0	496						0	608
1685	FU04	North Arlington	59	Female	Hispanic	153	699	14	127	79	113	66	1	111						0	202						0	272						0							0	496						0	608
1685	FU05	North Arlington	59	Female	Hispanic	202	699	14	127	79	113	66	0	111						1	202	8.5	130	80	83	121	0	272						0							0	496						0	608
1685	FU06	North Arlington	59	Female	Hispanic	272	699	14	127	79	113	66	0	111						0	202						1	272	8.5	130	75	83	121	0							0	496						0	608
1685	FU07	North Arlington	59	Female	Hispanic	496	699	14	127	79	113	66	0	111						0	202						0	272						0							1	496	14	114	73	83	121	0	608
1685	FU08	North Arlington	59	Female	Hispanic	608	699	14	127	79	113	66	0	111						0	202						0	272						0							0	496						1	608
1685	FU09	North Arlington	59	Female	Hispanic	699	699	14	127	79	113	66	0	111						0	202						0	272						0							0	496						0	608
1688	FU01	North Arlington	54	Female	African American	105	498	11.5	168	104	139		1	105	10.8	134	82	139		0	232						0							0							0	498						0
1688	FU02	North Arlington	54	Female	African American	232	498	11.5	168	104	139		0	105						1	232	11.3	160	100	139		0							0							0	498						0
1688	FU03	North Arlington	54	Female	African American	498	498	11.5	168	104	139		0	105						0	232						0							0							1	498	11.6	141	93	91	165	0
1689	FU01	Midtown	30	Male	African American	91	91	13.3	140	92	94	121	1	91	6.3	130	84	121	143	0							0							0							0							0
1690	FU01	Midtown	59	Female	African American	49	644	14	168	100	52	80	0	98						0							0							0	434						0	525						0	581
1690	FU02	Midtown	59	Female	African American	98	644	14	168	100	52	80	1	98	7.7	124	80	52	80	0							0							0	434						0	525						0	581
1690	FU03	Midtown	59	Female	African American	154	644	14	168	100	52	80	1	98						0							0							0	434						0	525						0	581
1690	FU04	Midtown	59	Female	African American	434	644	14	168	100	52	80	0	98						0							0							1	434	7.3	132	80	63	95	0	525						0	581
1690	FU05	Midtown	59	Female	African American	525	644	14	168	100	52	80	0	98						0							0							0	434						1	525	7.1	160	98	91	133	0	581
1690	FU06	Midtown	59	Female	African American	581	644	14	168	100	52	80	0	98						0							0							0	434						0	525						1	581
1690	FU07	Midtown	59	Female	African American	644	644	14	168	100	52	80	0	98						0							0							0	434						0	525						0	581
1701	FU01	Forest Manor	66	Female	African American	98	553	9.3	117	67	95	119	1	98	7.8	121	78	95	119	0	238						0	350						0	385						0							0	553
1701	FU02	Forest Manor	66	Female	African American	238	553	9.3	117	67	95	119	0	98						1	238	9.6	109	70	95	119	0	350						0	385						0							0	553
1701	FU03	Forest Manor	66	Female	African American	350	553	9.3	117	67	95	119	0	98						0	238						1	350	9.9	101	68	95	66	0	385						0							0	553
1701	FU05	Forest Manor	66	Female	African American	385	553	9.3	117	67	95	119	0	98						0	238						0	350						1	385	9.9	99	60	95	119	0							0	553
1701	FU06	Forest Manor	66	Female	African American	553	553	9.3	117	67	95	119	0	98						0	238						0	350						0	385						0							1	553
1704	FU01	West Side	90	Female	Caucasian	153	153	9.2	155	70	54		1	153	9.5	175	74	54		0							0							0							0							0
1706	FU01	W 38th Street	50	Male	African American	14	441	9.8	146	89	61		0	104						0	195						0							0	412						0							0
1706	FU02	W 38th Street	50	Male	African American	34	441	9.8	146	89	61		0	104						0	195						0							0	412						0							0
1706	FU03	W 38th Street	50	Male	African American	104	441	9.8	146	89	61		1	104	10.5	130	84	44		0	195						0							0	412						0							0
1706	FU04	W 38th Street	50	Male	African American	132	441	9.8	146	89	61		1	104						0	195						0							0	412						0							0
1706	FU05	W 38th Street	50	Male	African American	167	441	9.8	146	89	61		1	104						0	195						0							0	412						0							0
1706	FU06	W 38th Street	50	Male	African American	195	441	9.8	146	89	61		0	104						1	195	9.6	124	70	44		0							0	412						0							0
1706	FU07	W 38th Street	50	Male	African American	412	441	9.8	146	89	61		0	104						0	195						0							1	412	9.2	125	85	68		0							0
1706	FU08	W 38th Street	50	Male	African American	420	441	9.8	146	89	61		0	104						0	195						0							1	412						0							0
1706	FU09	W 38th Street	50	Male	African American	441	441	9.8	146	89	61		0	104						0	195						0							1	412						0							0
1707	FU01	W 38th Street	58	Male	Hispanic	70	1269	10.2	113	62	73		0	160						0							0	301						0	427						0	504						0
1707	FU02	W 38th Street	58	Male	Hispanic	160	1269	10.2	113	62	73		1	160	8.3	130	77	103		0							0	301						0	427						0	504						0
1707	FU03	W 38th Street	58	Male	Hispanic	301	1269	10.2	113	62	73		0	160						0							1	301	10.4	121	68	103		0	427						0	504						0
1707	FU04	W 38th Street	58	Male	Hispanic	356	1269	10.2	113	62	73		0	160						0							1	301						0	427						0	504						0
1707	FU05	W 38th Street	58	Male	Hispanic	427	1269	10.2	113	62	73		0	160						0							0	301						1	427	6.9	159	86	103		0	504						0
1707	FU06	W 38th Street	58	Male	Hispanic	504	1269	10.2	113	62	73		0	160						0							0	301						0	427						1	504	8	142	89	66		0
1707	FU07	W 38th Street	58	Male	Hispanic	644	1269	10.2	113	62	73		0	160						0							0	301						0	427						0	504						0
1707	FU08	W 38th Street	58	Male	Hispanic	714	1269	10.2	113	62	73		0	160						0							0	301						0	427						0	504						0
1707	FU09	W 38th Street	58	Male	Hispanic	832	1269	10.2	113	62	73		0	160						0							0	301						0	427						0	504						0
1707	FU10	W 38th Street	58	Male	Hispanic	875	1269	10.2	113	62	73		0	160						0							0	301						0	427						0	504						0
1707	FU11	W 38th Street	58	Male	Hispanic	1015	1269	10.2	113	62	73		0	160						0							0	301						0	427						0	504						0
1707	FU12	W 38th Street	58	Male	Hispanic	1085	1269	10.2	113	62	73		0	160						0							0	301						0	427						0	504						0
1707	FU13	W 38th Street	58	Male	Hispanic	1196	1269	10.2	113	62	73		0	160						0							0	301						0	427						0	504						0
1707	FU14	W 38th Street	58	Male	Hispanic	1217	1269	10.2	113	62	73		0	160						0							0	301						0	427						0	504						0
1707	FU15	W 38th Street	58	Male	Hispanic	1238	1269	10.2	113	62	73		0	160						0							0	301						0	427						0	504						0
1707	FU16	W 38th Street	58	Male	Hispanic	1269	1269	10.2	113	62	73		0	160						0							0	301						0	427						0	504						0
1708	FU01	W 38th Street	60	Female	Caucasian	13	775	11.5	108	56			0	133						0	210						0	272						0							0							0	603
1708	FU02	W 38th Street	60	Female	Caucasian	133	775	11.5	108	56			1	133	11.8	119	71			0	210						0	272						0							0							0	603
1708	FU03	W 38th Street	60	Female	Caucasian	161	775	11.5	108	56			1	133						0	210						0	272						0							0							0	603
1708	FU04	W 38th Street	60	Female	Caucasian	210	775	11.5	108	56			0	133						1	210	9.8	128	60	69		0	272						0							0							0	603
1708	FU05	W 38th Street	60	Female	Caucasian	603	775	11.5	108	56			0	133						0	210						0	272						0							0							1	603
1708	FU06	W 38th Street	60	Female	Caucasian	272	775	11.5	108	56			0	133						0	210						1	272	11.3	133	81	69		0							0							0	603
1708	FU07	W 38th Street	60	Female	Caucasian	286	775	11.5	108	56			0	133						0	210						1	272						0							0							0	603
1708	FU08	W 38th Street	60	Female	Caucasian	657	775	11.5	108	56			0	133						0	210						0	272						0							0							0	603
1708	FU09	W 38th Street	60	Female	Caucasian	685	775	11.5	108	56			0	133						0	210						0	272						0							0							0	603
1708	FU10	W 38th Street	60	Female	Caucasian	775	775	11.5	108	56			0	133						0	210						0	272						0							0							0	603
1709	FU01	W 38th Street	57	Female	Caucasian	29	661	8.6	113	72			0							0	217						0	280						0							0	500						0	540
1709	FU02	W 38th Street	57	Female	Caucasian	63	661	8.6	113	72			0							0	217						0	280						0							0	500						0	540
1709	FU03	W 38th Street	57	Female	Caucasian	217	661	8.6	113	72			0							1	217	8.9	119	72			0	280						0							0	500						0	540
1709	FU04	W 38th Street	57	Female	Caucasian	238	661	8.6	113	72			0							1	217						0	280						0							0	500						0	540
1709	FU05	W 38th Street	57	Female	Caucasian	259	661	8.6	113	72			0							1	217						0	280						0							0	500						0	540
1709	FU06	W 38th Street	57	Female	Caucasian	280	661	8.6	113	72			0							0	217						1	280	8.9	154	82			0							0	500						0	540
1709	FU07	W 38th Street	57	Female	Caucasian	301	661	8.6	113	72			0							0	217						1	280						0							0	500						0	540
1709	FU08	W 38th Street	57	Female	Caucasian	329	661	8.6	113	72			0							0	217						1	280						0							0	500						0	540
1709	FU09	W 38th Street	57	Female	Caucasian	357	661	8.6	113	72			0							0	217						1	280						0							0	500						0	540
1709	FU10	W 38th Street	57	Female	Caucasian	500	661	8.6	113	72			0							0	217						0	280						0							1	500	8.2	132	79	80		0	540
1709	FU11	W 38th Street	57	Female	Caucasian	540	661	8.6	113	72			0							0	217						0	280						0							0	500						1	540
1709	FU12	W 38th Street	57	Female	Caucasian	661	661	8.6	113	72			0							0	217						0	280						0							0	500						0	540
1710	FU01	W 38th Street	53	Male	Caucasian	14	1247	9.1	131	85	79		0	105						0	203						0	273						0	379						0							0	546
1710	FU02	W 38th Street	53	Male	Caucasian	36	1247	9.1	131	85	79		0	105						0	203						0	273						0	379						0							0	546
1710	FU03	W 38th Street	53	Male	Caucasian	64	1247	9.1	131	85	79		0	105						0	203						0	273						0	379						0							0	546
1710	FU04	W 38th Street	53	Male	Caucasian	105	1247	9.1	131	85	79		1	105	11	131	85	79		0	203						0	273						0	379						0							0	546
1710	FU05	W 38th Street	53	Male	Caucasian	133	1247	9.1	131	85	79		1	105						0	203						0	273						0	379						0							0	546
1710	FU06	W 38th Street	53	Male	Caucasian	154	1247	9.1	131	85	79		1	105						0	203						0	273						0	379						0							0	546
1710	FU07	W 38th Street	53	Male	Caucasian	175	1247	9.1	131	85	79		1	105						0	203						0	273						0	379						0							0	546
1710	FU08	W 38th Street	53	Male	Caucasian	203	1247	9.1	131	85	79		0	105						1	203	10.7	133	83	43		0	273						0	379						0							0	546
1710	FU09	W 38th Street	53	Male	Caucasian	238	1247	9.1	131	85	79		0	105						1	203						0	273						0	379						0							0	546
1710	FU10	W 38th Street	53	Male	Caucasian	273	1247	9.1	131	85	79		0	105						0	203						1	273	8.3	121	82	43		0	379						0							0	546
1710	FU11	W 38th Street	53	Male	Caucasian	302	1247	9.1	131	85	79		0	105						0	203						1	273						0	379						0							0	546
1710	FU12	W 38th Street	53	Male	Caucasian	344	1247	9.1	131	85	79		0	105						0	203						1	273						0	379						0							0	546
1710	FU13	W 38th Street	53	Male	Caucasian	379	1247	9.1	131	85	79		0	105						0	203						0	273						1	379	7.9	151	89	43		0							0	546
1710	FU14	W 38th Street	53	Male	Caucasian	400	1247	9.1	131	85	79		0	105						0	203						0	273						1	379						0							0	546
1710	FU15	W 38th Street	53	Male	Caucasian	546	1247	9.1	131	85	79		0	105						0	203						0	273						0	379						0							1	546
1710	FU16	W 38th Street	53	Male	Caucasian	552	1247	9.1	131	85	79		0	105						0	203						0	273						0	379						0							1	546
[truncated: 1,172 more rows]
[truncated: 114 more columns]
